# Supplementary material for: Loss of Mir146b with aging contributes to inflammation and mitochondrial dysfunction in thioglycollate-elicited peritoneal macrophages
Source: eLife. 2021 Aug 23;10:e66703. doi: 10.7554/eLife.66703 (PMC8412946; doi:10.7554/eLife.66703)
Supplement: Figure 1—source data 2. [file elife-66703-fig1-data2.xls]

## Sheet: mirs.tab
Figure 1 Source Data 2 pertaining to Figure 1A and Figure 1-figure supplement 2A and I
MicroRNA name	Express 3	Express 6	Express 12	Express 18	Express 24	Express 30
intergenic:Mir23a exon1 (chr8:86732399-86732515)	24073.8	16782.9	19919.3	40278	31389	44516.3
intergenic::Mir23a exon1 (chr8:86732399-86732515)	24073.8	16782.9	19919.3	40278	31389	44516.3
Mir24-2 exon1 :intergenicMir3074-2 exon1 (chr8:86732715-86732876)	19146	12210.6	18670.4	10019.8	8152.73	7250.89
Mir24-2 exon1 ::intergenicNR_037294 exon1 plawzee.aSep07-unspliced exon1 (chr8:86732715-86732876)	19146	12210.6	18670.4	10019.8	8152.73	7250.89
intergenic:Mir29a exon1 (chr6:31012634-31012776)	26492	19868.8	15959.8	17686.3	20805.8	17116.8
intergenic::mmu-mir-29a exon1 Mir29a exon1 (chr6:31012634-31012776)	26492	19868.8	15959.8	17686.3	20805.8	17116.8
intergenic:Mir3074-1 exon1 Mir24-1 exon1 (chr13:63402488-63402661)	16703.8	10735.8	16309.8	8724.39	6809.64	5913.28
intergenic:Mir23b exon1 (chr13:63401768-63401905)	17904.9	12339.1	15339.7	30471.4	24188.6	33895.8
intergenic:Mir26a-1 exon1 (chr9:118940898-118940961)	10359.1	5229.79	6378.74	9025.58	7750.51	8141.44
intergenic:Mir26a-2 exon1 :Ctdsp2.intronCtdsp2 exon1 (chr10:126432564-126432693)	5168.79	2645.39	3211.88	4515.43	3883.02	4104.2
intergenic:Mir99a exon1 (chr16:77599163-77599216)	11302	9085.54	11290.3	14380.6	12180.2	8422.43
intergenic:Mir100 exon1 (chr9:41339499-41339550)	9835.25	7848.79	9991.52	12405.1	9018.23	7573.02
intergenic:Mir125b-2 exon1 (chr16:77646494-77646555)	5005.67	3106.84	3026.25	2189.42	2542.9	1209.36
intergenic:Mir222 exon1 (chrX:18723997-18724128)	4388.81	2591.68	2217.97	3021.09	3661.86	2641.49
intergenic::Mir222 exon1 (chrX:18723997-18724128)	4388.81	2591.68	2217.97	3021.09	3661.86	2641.49
intergenic:Mir30c-2 exon1 (chr1:23298516-23298588)	4213.56	2931.84	3289.54	4054.08	3425.25	5279.12
intergenic:Mir125a exon1 (chr17:17967759-17967861)	3754.73	2477.09	5712.37	3433.8	2477.36	1714.24
intergenic:Mir27a exon1 (chr8:86732551-86732677)	5504.61	4400.96	3960.36	5315.3	4505.33	5660.91
intergenic::Mir27a exon1 (chr8:86732551-86732677)	5504.61	4400.96	3960.36	5315.3	4505.33	5660.91
intergenic:Mir191 exon1 (chr9:108470631-108470762)	13316.6	12273.9	13134.3	35504.5	21690.2	44403.1
Mir30c-1 exon1 :intergenic (chr4:120442178-120442276)	3069.95	2131.61	2411.81	2939.98	2509.09	3846.4
Mir30c-1 exon1 ::intergenic (chr4:120442178-120442276)	3069.95	2131.61	2411.81	2939.98	2509.09	3846.4
intergenic:Mir125b-1 exon1 (chr9:41389989-41390114)	2480.21	1545.78	1499.65	1091.62	1268.06	608.5
intergenic::Mir125b-1 exon1 meyono.aSep07-unspliced exon1 geneid (chr9:41389989-41390114)	2480.21	1545.78	1499.65	1091.62	1268.06	608.5
intergenic:Mir30b exon1 (chr15:68168960-68169081)	2618.49	1790.16	2038.94	2439.94	2042.89	3103.78
intergenic:Mir150 exon1 (chr7:52377087-52377240)	4432.47	3606.95	8476.32	12398.4	22009.7	7975.65
intergenic::Mir150 exon1 ::klochy.aSep07 exon1 (chr7:52377087-52377240)	4432.47	3606.95	8476.32	12398.4	22009.7	7975.65
intergenic:Mirlet7i exon1 (chr10:122422665-122422803)	2619.98	1838.06	3120.47	4021.42	2159.35	2811.88
intergenic:Mir15b exon1 (chr3:68813655-68813728)	4061.53	3313.44	3481.6	5097.88	2917.89	5729.67
intergenic::mmu-mir-15b exon1 geneid Mir15b exon1 (chr3:68813655-68813728)	4061.53	3313.44	3481.6	5097.88	2917.89	5729.67
Mir181a-2 exon1 (chr2:38708257-38708292)	3869.73	3136.12	2077.06	3619.36	3215.43	4363.23
exoniphy ::intergenicgenscan:chr2.1066 Mir181a-2 exon1 (chr2:38708257-38708292)	3869.73	3136.12	2077.06	3619.36	3215.43	4363.23
intergenic:Mir27b exon1 (chr13:63401995-63402124)	4505.7	3928.13	3544.29	4694.75	3799.16	4929.67
intergenic:Mir30d exon1 (chr15:68172753-68172877)	1959.91	1425.88	1462.54	1170.02	1150.21	1496.42
Mir744 exon1 :intergenic (chr11:65548293-65548341)	1051.97	528.33	822.58	1233.43	690.28	869.81
intergenic:Mir331 exon1 (chr10:93426496-93426603)	1002.18	489.13	487.22	342.28	650.18	521.59
intergenic:Mir30a exon1 (chr1:23279083-23279191)	1788.44	1378.93	1413.08	1161.06	1085.27	1414.75
intergenic:Mir139 exon1 (chr7:108623874-108623958)	893.39	504.34	497.46	935.22	1503.18	1065.29
intergenic:Mir181a-1 exon1 (chr1:139863024-139863115)	1843.57	1466.37	1275.29	2636.29	1635.65	2739.79
intergenic:Mir484 exon1 (chr16:14159686-14159754)	1063.61	693.44	680.03	1108.36	1182.03	1132.11
intergenic::Mir484 exon1 (chr16:14159686-14159754)	1063.61	693.44	680.03	1108.36	1182.03	1132.11
Mir132 exon1 :intergenic (chr11:74987223-74987252)	595.55	244.4	227.78	214.06	101.32	102.85
mmu-mir-132 exon1 (chr11:74987223-74987252)	595.55	244.4	227.78	214.06	101.32	102.85
intergenic:Mir362 exon1 (chrX:6819079-6819187)	1045.07	696.74	796.4	237.69	192.18	268.75
Mir30e exon1 :intergenic (chr4:120445214-120445351)	1508.83	1163.59	1184.1	964.28	878.36	1231.88
mmu-mir-30e exon1 ::intergenicMir30e exon1 (chr4:120445214-120445351)	1508.83	1163.59	1184.1	964.28	878.36	1231.88
Mir146b exon1 :intergenic (chr19:46417274-46417366)	2207.22	1899.99	1658.19	1356.08	902.44	897.94
Mir146b exon1 ::intergenic (chr19:46417274-46417366)	2207.22	1899.99	1658.19	1356.08	902.44	897.94
Mir92b exon1 (chr3:89031041-89031069)	843.93	538.09	565.14	1973.89	1642.8	1627.45
Mir92b exon1 (chr3:89031041-89031069)	843.93	538.09	565.14	1973.89	1642.8	1627.45
intergenic:Mir500 exon1 (chrX:6814784-6814847)	756.98	470.03	539.63	373.62	217.11	193.14
intergenic::Mir500 exon1 (chrX:6814784-6814847)	756.98	470.03	539.63	373.62	217.11	193.14
Mir423 exon1 (chr11:76891567-76891611)	1346.82	1062.92	954.85	747.28	876.54	692.44
Mir423 exon1 (chr11:76891567-76891611)	1346.82	1062.92	954.85	747.28	876.54	692.44
intergenic:Mir99b exon1 (chr17:17967136-17967226)	1429.99	1150.25	1416.89	1686.58	1096.95	1207.92
intergenic:Mir326 exon1 (chr7:106700772-106700887)	534.18	275.21	41.67	253.49	379.57	202.57
intergenic::Mir326 exon1 geneid (chr7:106700772-106700887)	534.18	275.21	41.67	253.49	379.57	202.57
intergenic:Mir25 exon1 (chr5:138606536-138606584)	1568.2	1336.57	1413.06	2595.07	2442.18	2786
intergenic::Mir25 exon1 Mcm7.fSep07-unspliced exon1 (chr5:138606536-138606584)	1568.2	1336.57	1413.06	2595.07	2442.18	2786
Mir10b exon1 (chr2:74564129-74564192)	943.97	722.09	1221.14	748.51	956.54	1175.9
Mir10b exon1 (chr2:74564129-74564192)	943.97	722.09	1221.14	748.51	956.54	1175.9
intergenic:Mir339 exon1 (chr5:139845593-139845693)	589.33	378.55	345.4	375.37	405.12	304.85
Mir205 exon1 (chr1:195333683-195333719)	270.48	85.22	106.88	127.13	58.82	55.38
intergenic:Mir324 exon1 (chr11:69825538-69825680)	752.25	569.5	339.06	793.24	681.45	634.2
intergenic:Mir15a exon1 (chr14:62250835-62250955)	1336.01	1163.92	984.79	1005.32	695.34	868.19
intergenic::mmu-mir-15a exon1 Mir15a exon1 (chr14:62250835-62250955)	1336.01	1163.92	984.79	1005.32	695.34	868.19
mirosi.aSep07-unspliced exon1 (chr6:8988729-8988772)	197.63	37.63	70.7	3.66	76.92	76.55
Mir199b exon1 (chr2:32174002-32174036)	1367.83	1219.1	1391.61	1140.44	1206.95	810.8
Mir15b exon1 :intergenic (chr3:68813732-68813788)	347.5	200.09	556.74	961.7	1231.53	1349.8
mmu-mir-15b exon1 ::intergenicgeneid Mir15b exon1 (chr3:68813732-68813788)	347.5	200.09	556.74	961.7	1231.53	1349.8
Mir350 exon1 :intergenic (chr1:178702462-178702563)	300.49	161.88	173.17	240.88	375.48	349.92
Mir350 exon1 ::intergenic (chr1:178702462-178702563)	300.49	161.88	173.17	240.88	375.48	349.92
intergenic:Mir132 exon1 (chr11:74987165-74987218)	308.67	172.72	241.51	154.5	220.45	134.92
intergenic::mmu-mir-132 exon1 Mir132 exon1 genscan:chr11.2007 (chr11:74987165-74987218)	308.67	172.72	241.51	154.5	220.45	134.92
timire.aSep07.intron (chr18:5965073-5965101)	206.45	72.44	158.2	150.65	100.83	121.96
Mir126 exon1 (chr2:26446879-26446948)	462.11	337.18	663.36	896.48	860.09	2150.91
Mir126 exon1 (chr2:26446879-26446948)	462.11	337.18	663.36	896.48	860.09	2150.91
Mir423 exon1 (chr11:76891614-76891648)	330.57	208.59	137.94	165.49	154.18	199.32
Mir423 exon1 (chr11:76891614-76891648)	330.57	208.59	137.94	165.49	154.18	199.32
intergenic:Mir145 exon1 (chr18:61807402-61807562)	321.31	206.32	233.07	375.43	274.76	140.4
Mir351 exon1 (chrX:50406484-50406516)	338.51	236.89	59.7	156.33	117.65	41.89
intergenic:Mir501 exon1 (chrX:6818350-6818476)	217.75	118.8	78.93	65.2	47.37	64.06
intergenic::Mir501 exon1 (chrX:6818350-6818476)	217.75	118.8	78.93	65.2	47.37	64.06
intergenic:Mir455 exon1 (chr4:62917875-62917971)	198.73	100.66	107.26	117.65	149.98	50.37
intergenic:Mir328 exon1 :Elmo3.intronElmo3 exon14 (chr8:107832250-107832364)	184.79	88.25	61.11	224.21	336.28	2.79
intergenic::Mir328 exon1 ::Elmo3.intronyokuta.aSep07 exon1 ::exoniphy Elmo3 exon14 (chr8:107832250-107832364)	184.79	88.25	61.11	224.21	336.28	2.79
Mir181d exon1 (chr8:86702650-86702680)	293.98	199.85	153.63	328.6	476.35	317.45
Mir181d exon1 (chr8:86702650-86702680)	293.98	199.85	153.63	328.6	476.35	317.45
intergenic:Mir199a-1 exon1 (chr9:21300930-21301003)	1679.45	1585.64	1897.01	1549.42	661.88	868.96
Mir199b exon1 (chr2:32174041-32174075)	2516.03	2428.31	2912.14	2425.06	432.91	1180.7
Mir181b-2 exon1 (chr2:38709362-38709396)	447.46	362.93	286.97	785.05	671.7	963.05
intergenic:Mir320 exon1 (chr14:70843291-70843396)	621.25	538.46	569.57	150.41	94.72	123.83
intergenic::Mir320 exon1 geneid (chr14:70843291-70843396)	621.25	538.46	569.57	150.41	94.72	123.83
intergenic:Mir194-1 exon1 (chr1:187137185-187137263)	339.97	261.23	369.13	214.59	124.04	152.6
intergenic::Mir194-1 exon1 (chr1:187137185-187137263)	339.97	261.23	369.13	214.59	124.04	152.6
intergenic:Plod3 exon14 Mir702 exon1 (chr5:137467367-137467426)	113.62	41.03	25.12	43.32	72.22	56.81
intergenic:Mir195 exon1 (chr11:70048511-70048590)	237.3	169.45	199.04	204.85	143.57	116.9
Mir138-1 exon1 (chr9:122592014-122592050)	310.19	242.87	261.6	393.96	293.34	274.99
intergenic:Mir192 exon1 (chr19:6264834-6264927)	683.25	618.26	820.26	2149.41	1150.03	1586.12
intergenic::Mir192 exon1 (chr19:6264834-6264927)	683.25	618.26	820.26	2149.41	1150.03	1586.12
intergenic:Mir26b exon1 (chr1:74440855-74440960)	2049.19	1985.69	2200.08	2939.97	2704.84	3043.51
intergenic::Mir26b exon1 geneid genscan:chr1.1615 (chr1:74440855-74440960)	2049.19	1985.69	2200.08	2939.97	2704.84	3043.51
intergenic:Mir141 exon1 (chr6:124667926-124667956)	160.63	97.49	114.2	118.27	343.12	414.73
intergenic::Mir141 exon1 (chr6:124667926-124667956)	160.63	97.49	114.2	118.27	343.12	414.73
intergenic:Mir148a exon1 (chr6:51219806-51219855)	412.56	354.49	444.47	851.2	386.91	1034.63
sloblu.aSep07-unspliced exon1 ::intergenicgenscan:chr6.1124 Mir148a exon1 (chr6:51219806-51219855)	412.56	354.49	444.47	851.2	386.91	1034.63
intergenic:Mir143 exon1 (chr18:61808824-61808927)	208.02	150.42	147.81	178.19	48.72	44.55
intergenic:Mir194-2 exon1 (chr19:6264631-6264750)	228.3	176	253.3	150.47	89.73	116.18
intergenic::Mir194-2 exon1 (chr19:6264631-6264750)	228.3	176	253.3	150.47	89.73	116.18
intergenic:Mir1249 exon1 (chr15:84781950-84781996)	88.86	40.45	28.57	70.01	106.91	52.13
intergenic:Mir149 exon1 (chr1:94746937-94746987)	89.28	42.31	75.59	64.58	53.94	41.37
intergenic::Mir149 exon1 (chr1:94746937-94746987)	89.28	42.31	75.59	64.58	53.94	41.37
intergenic:Mir200c exon1 (chr6:124668336-124668369)	98.43	55.42	92.99	98.99	72.53	184.9
Mir708 exon1 (chr7:103397937-103398031)	111.38	69.68	158.09	487.59	128.14	632.75
Mir708 exon1 (chr7:103397937-103398031)	111.38	69.68	158.09	487.59	128.14	632.75
2210403K04Rik exon2 :intergenicMir22 exon1 (chr11:75277208-75277386)	664.12	622.54	558.46	338.36	243.54	417.33
2210403K04Rik exon2 ::intergenicMir22 exon1 (chr11:75277208-75277386)	664.12	622.54	558.46	338.36	243.54	417.33
Rcan3 exon5 :intergenicMir700 exon1 (chr4:134972455-134972536)	92.17	54.67	87.86	90.35	96	99.91
Rcan3.aSep07 exon5 ::intergenicexoniphy Rcan3 exon5 Mir700 exon1 (chr4:134972455-134972536)	92.17	54.67	87.86	90.35	96	99.91
intergenic:Mir340 exon1 (chr11:49883201-49883295)	405.36	368.71	455.72	425.46	393.74	453.14
Mir200a exon1 (chr4:155429012-155429081)	88.06	52.22	74.13	70.63	187.04	235.74
Mir200a exon1 (chr4:155429012-155429081)	88.06	52.22	74.13	70.63	187.04	235.74
intergenic:Mir181b-1 exon1 (chr1:139863196-139863291)	162.97	128.71	100.8	275.68	244.38	335.09
mmu-mir-361 exon1 ::intergenic (chrX:110188467-110188519)	135.05	101.87	78.68	88.28	76.04	100.68
intergenic:Mir200b exon1 (chr4:155429787-155429850)	89.97	56.84	63.92	107.22	75.68	253.79
intergenic::Mir200b exon1 (chr4:155429787-155429850)	89.97	56.84	63.92	107.22	75.68	253.79
intergenic:Mir532 exon1 (chrX:6825498-6825643)	816.8	783.73	840.4	3200.08	1601.33	2641.85
intergenic::Mir532 exon1 (chrX:6825498-6825643)	816.8	783.73	840.4	3200.08	1601.33	2641.85
intergenic:Mir106b exon1 (chr5:138606926-138607056)	282.05	250.38	184.27	404.64	421.96	486.72
intergenic::Mir106b exon1 (chr5:138606926-138607056)	282.05	250.38	184.27	404.64	421.96	486.72
intergenic::mmu-mir-151 exon1 (chr15:73085240-73085324)	376.66	345.22	292.13	296.68	190.4	237.74
intergenic:Mir345 exon1 (chr12:110075174-110075276)	87.34	56.17	59.84	96.17	66.64	49.7
intergenic::Mir345 exon1 geneid AI132487.cSep07 exon1 genscan:chr12.2567 (chr12:110075174-110075276)	87.34	56.17	59.84	96.17	66.64	49.7
Mir365-2 exon1 (chr11:79539967-79539994)	49.12	18.02	14.72	18.92	32.84	37.43
mirete.bSep07.intron (chr7:4051912-4051955)	270.83	239.99	166.38	98.16	158.53	95.14
intergenic:Mir497 exon1 (chr11:70048206-70048294)	51.2	24.64	57.02	71.12	48.99	44.4
intergenic:Mir185 exon1 (chr16:18327476-18327571)	336.19	309.85	351.92	548.51	321.12	518.97
intergenic:Mir138-2 exon1 (chr8:96848190-96848284)	119.03	93.01	101.01	149.84	105.6	105.11
intergenic:Mir128-2 exon1 (chr9:112021121-112021168)	111.74	86.16	76.89	122.14	123.61	158.76
intergenic::mmu-mir-128-2 exon1 Mir128-2 exon1 (chr9:112021121-112021168)	111.74	86.16	76.89	122.14	123.61	158.76
intergenic:Mir1839 exon1 (chr7:88674740-88674872)	415.93	391.26	438.35	582.86	359.05	426.87
intergenic:Mir193 exon1 (chr11:79525456-79525536)	44.16	19.6	29.69	10.66	9.61	16.05
Arhgef17 exon9 :intergenicMir3102 exon1 (chr7:108030808-108030922)	57.98	34.07	16.04	41.32	32.93	17.1
Mir429 exon1 (chr4:155428020-155428047)	36.14	13.02	19.6	29.75	53.89	111.05
Mir1937a exon1 (chr12:18186068-18186095)	27.29	4.76	5.59	4.89	17.78	8.08
mmu-mir-1937a exon1 (chr12:18186068-18186095)	27.29	4.76	5.59	4.89	17.78	8.08
intergenic:Mir184 exon1 (chr9:89697085-89697160)	47.71	25.53	29.31	24.56	13.58	31.62
Mir99a exon1 :intergenic (chr16:77599220-77599270)	116.25	94.29	93.12	108.58	116.3	126.37
mowa.aSep07-unspliced exon1 ::intergenicmmu-mir-2134-4 exon1 (chr9:56071367-56071776)	78.81	61.19	99.55	96.3	125.92	128.98
intergenic:Mir744 exon1 (chr11:65548213-65548277)	40.15	23.14	29.52	25.5	24.48	35.24
mmu-mir-2143-1 exon1 ::intergenic::RP23-465A17.2 exon1 skorskey.aSep07-unspliced exon1 (chr3:37380291-37380696)	55.53	38.74	43.33	71.15	92.11	93.14
Mir1930 exon1 (chr10:77103978-77104006)	58.17	41.57	37.15	61.11	127.08	91.16
mmu-mir-1930 exon1 (chr10:77103978-77104006)	58.17	41.57	37.15	61.11	127.08	91.16
intergenic:Mir128-1 exon1 (chr1:130098924-130099011)	62.27	47.98	44.64	67.78	69.21	89.02
intergenic::mmu-mir-128-1 exon1 Mir128-1 exon1 geneid (chr1:130098924-130099011)	62.27	47.98	44.64	67.78	69.21	89.02
intergenic::mmu-mir-2133-2 exon1 ::CT010467.3 exon5 ::CT010467.3.intron::CT010467.3 exon4 genscan:chr17.1318 LOC627695.aSep07-unspliced exon1 (chr17:39982636-39985485)	105.93	91.73	188.96	190.53	149.09	173.17
Mir148b exon1 :intergenic (chr15:103115558-103115681)	186.21	172.65	215.13	155.6	163.82	433.69
Mir148b exon1 ::intergenicgeneid (chr15:103115558-103115681)	186.21	172.65	215.13	155.6	163.82	433.69
intergenic::mmu-mir-361 exon1 (chrX:110188376-110188460)	178.32	164.82	180.45	187.61	403.03	284.86
Mir365-1 exon1 (chr16:13453947-13454013)	20.76	8.07	6.48	8.05	13.75	15.71
Mir193b exon1 (chr16:13449625-13449691)	29.68	17.14	7.56	16.58	15.21	7.1
Mir500 exon1 :intergenic (chrX:6814849-6814910)	55.1	42.6	37.64	26.53	18.1	26.19
Mir500 exon1 ::intergenic (chrX:6814849-6814910)	55.1	42.6	37.64	26.53	18.1	26.19
Mir203 exon1 :intergenic (chr12:113369094-113369194)	47.38	36.02	43.44	161.63	78.82	123.04
Mir203 exon1 ::intergenic (chr12:113369094-113369194)	47.38	36.02	43.44	161.63	78.82	123.04
tomiri.aSep07-unspliced exon1 (chrX:117048176-117048199)	16.25	4.99	7.9	3.54	36.48	1.24
Mir574 exon1 :intergenic (chr5:65361583-65361719)	27.13	16.46	13.4	44.7	41.18	38.23
intergenic::tayoyura.aSep07-unspliced exon1 mmu-mir-2134-1 exon1 ::mmu-mir-689-1 exon1 (chr1:169270331-169270674)	43.69	33.18	54.96	35.14	64.02	63.22
intergenic:Mir187 exon1 (chr18:24587604-24587635)	32.61	22.38	26.87	42.42	32.97	17.21
Mir582 exon1 (chr13:110114943-110114975)	89.94	79.76	76.67	55.52	27.16	23.02
intergenic::mmu-mir-2134-3 exon1 genscan:chr9.3015 (chr9:118584060-118584281)	204.77	194.83	225.26	133.87	237.03	269.62
Mir3060 exon1 (chr11:4039415-4039444)	24.04	14.67	21.59	27.27	46.62	36.81
intergenic:Mir33 exon1 (chr15:82028521-82028646)	44.38	35.82	29.48	74.38	25.6	98.96
intergenic::Mir33 exon1 ::glylar.aSep07-unspliced exon1 (chr15:82028521-82028646)	44.38	35.82	29.48	74.38	25.6	98.96
Mosc2 exon6 :intergenicMir1981 exon1 (chr1:186646281-186646310)	21.83	13.78	16.56	17.73	21.93	19.23
Mosc2 exon6 ::intergenicgeneid Mosc2.dSep07 exon6 mmu-mir-1981 exon1 (chr1:186646281-186646310)	21.83	13.78	16.56	17.73	21.93	19.23
Mirlet7c-2 exon1 :intergenic (chr15:85537081-85537142)	86.61	78.91	46.6	129.24	93.27	65.73
mmu-mir-1198 exon1 (chrX:7384247-7384328)	20.56	12.91	7.32	12.39	11.03	12.35
intergenic:Mir133a-1 exon1 (chr18:10782904-10782931)	11.63	4.16	2.75	11.25	14.81	2.06
mmu-mir-133a-1 exon1 (chr18:10782904-10782931)	11.63	4.16	2.75	11.25	14.81	2.06
Snora36b exon1 :intergenicMir664 exon1 (chr1:187066840-187066918)	32.91	25.99	21.77	65.23	46.13	50.83
saklor.aSep07-unspliced exon1 ::intergenicmmu-mir-2134-2 exon1 (chr4:138894011-138894367)	42.78	36.28	44.84	50.54	70.71	71.34
Mir667 exon1 (chr12:110958270-110958295)	11.77	5.55	6.26	2.87	1.51	0.74
Mir212 exon1 :intergenic (chr11:74986904-74987010)	45.82	39.72	33.74	26.49	8.99	13.95
Mir212 exon1 ::intergenicgenscan:chr11.2007 (chr11:74986904-74987010)	45.82	39.72	33.74	26.49	8.99	13.95
intergenic:Mir1843 exon1 Scarna3b exon1 (chr12:81492598-81492668)	25.02	19.15	21.55	39.77	15.32	32.27
Mir107 exon1 (chr19:34895219-34895261)	19.36	13.59	21.44	17.75	34.49	21.47
Mir107 exon1 (chr19:34895219-34895261)	19.36	13.59	21.44	17.75	34.49	21.47
Mir330 exon1 :intergenic (chr7:19766872-19766921)	20.21	14.73	17	21.98	24.67	23.23
Mir133b exon1 (chr1:20672913-20672940)	8.04	2.56	1.2	3.13	8.58	1.35
Mir330 exon1 ::intergenicgenscan:chr7.07282 Eml2.hSep07 exon1 Eml2 exon1 (chr7:19766872-19766921)	20.21	14.73	17	21.98	24.67	23.23
Mir30c-2 exon1 (chr1:23298592-23298615)	8.17	2.99	2.24	6.07	8.78	5.06
Mir1941 exon1 :intergenic (chr15:101199829-101199890)	9.72	4.72	5.12	9.31	10.67	7.16
mmu-mir-1941 exon1 ::intergenicgenscan:chr15.2523 (chr15:101199829-101199890)	9.72	4.72	5.12	9.31	10.67	7.16
intergenicMir1247 exon1 (chr12:111516298-111516325)	12.32	7.47	8.03	3.02	4.05	2.13
Mir298 exon1 (chr2:174093048-174093075)	8.38	3.75	4.16	4.61	2.13	0.94
Mir138-1 exon1 :intergenic (chr9:122592053-122592103)	6.91	2.29	3.87	6.69	7.9	7.89
Mir329 exon1 (chr12:110951748-110951781)	23.53	19.29	18.25	4.11	1.68	3.56
intergenic:Mir34b exon1 (chr9:50911633-50911739)	59.14	54.97	98.75	23.11	23.16	24.14
Mir299 exon1 (chr12:110948849-110948910)	16.81	12.69	9.95	5.27	8.9	0.94
mirete.bSep07.intron (chr7:4058874-4058897)	4.19	0.1	0	0.67	1.49	0.33
Mir297-1.intron (chr15:27241739-27241765)	6.48	2.7	2.08	5.39	4.9	8.07
intergenic:Mir103-2 exon1 (chr2:131113771-131113830)	26.82	23.04	25.05	22.34	35.81	28.78
Mir297-1.intron (chr15:27241739-27241765)	6.48	2.7	2.08	5.39	4.9	8.07
intergenic::Mir103-2 exon1 (chr2:131113771-131113830)	26.82	23.04	25.05	22.34	35.81	28.78
Mir296 exon1 :intergenic (chr2:174092588-174092641)	4.26	0.54	0.38	2.77	5.52	1.96
intergenic::mmu-mir-2143-1 exon1 (chr3:37380235-37380281)	6.97	3.31	12.27	16.38	12.66	13.13
Mir182 exon1 :intergenic (chr6:30115921-30116002)	27.66	24.1	31.26	31.53	49.95	65.69
Mir152 exon1 :intergenic (chr11:96711709-96711780)	124.8	121.29	150.96	115.1	77.69	103.63
tumira.aSep07-unspliced exon1 (chrX:15844483-15844517)	4.41	1.08	0.56	4.57	3.12	1.01
Mir1964 exon1 :intergenic (chr7:30558359-30558416)	29.64	26.41	1.1	22.21	43.33	19.57
mmu-mir-1964 exon1 ::intergenicgenscan:chr7.09281 (chr7:30558359-30558416)	29.64	26.41	1.1	22.21	43.33	19.57
Mir1932 exon1 (chr11:119251828-119251864)	3.66	0.49	0.4	0	2.33	0.72
intergenic:Mir421 exon1 (chrX:100768215-100768357)	41.82	38.69	59.33	148.16	41.71	167.36
Mir760 exon1 (chr3:121996562-121996588)	3.46	0.45	1.51	3.02	0.04	3
mirete.bSep07.intron (chr7:4038797-4038821)	3.06	0.08	1.5	2.61	1.85	0.69
Mir133a-2 exon1 (chr2:180133141-180133179)	4.31	1.35	0.87	7.21	6.25	1.27
intergenic:Mir511 exon1 (chr2:14182615-14182664)	18.09	15.18	14.84	21.26	23.12	30.22
Mir494 exon1 (chr12:110953576-110953605)	31.6	28.7	18.65	5.46	0.49	0.69
Mir582 exon1 (chr13:110114982-110115008)	8.38	5.59	6.29	5.57	5.97	3.61
intergenic:Mir874 exon1 (chr13:58124466-58124516)	4.21	1.59	2.22	5.08	6.03	11.36
intergenic:Mir18b exon1 (chrX:50095501-50095540)	5.44	2.95	1.23	1.56	11.78	1.62
intergenic::mmu-mir-18b exon1 genscan:chrX.869 geneid Mir18b exon1 (chrX:50095501-50095540)	5.44	2.95	1.23	1.56	11.78	1.62
Mir489 exon1 (chr6:3671916-3671943)	5.65	3.18	7.54	5.51	0.08	5.81
Mir489 exon1 (chr6:3671916-3671943)	5.65	3.18	7.54	5.51	0.08	5.81
Mir1937b-4 exon1 (chr6:133669522-133669585)	4.46	2.03	1.41	0.53	0.68	0.37
Mir335 exon1 (chr6:30691313-30691337)	4.19	1.85	0.24	0.63	0.11	1.25
Mir335 exon1 (chr6:30691313-30691337)	4.19	1.85	0.24	0.63	0.11	1.25
Mir129-1 exon1 (chr6:28972623-28972689)	3.29	1.03	1.28	0.93	11.46	4.98
intergenic:Mir224 exon1 (chrX:69506350-69506398)	2.57	0.55	1.29	1.41	0.03	0.22
intergenic::Mir224 exon1 (chrX:69506350-69506398)	2.57	0.55	1.29	1.41	0.03	0.22
Mir3061 exon1 (chr11:51940260-51940293)	3.42	1.45	2.33	4.44	2.08	1.33
Mir218-1 exon1 (chr5:48615243-48615268)	3.89	1.97	0.7	0.07	0	0.22
Mir181b-2 exon1 (chr2:38709401-38709424)	9.24	7.36	8.19	9.24	4.68	4.06
intergenic:Mir3057 exon1 Apba3 exon7 (chr10:80734333-80734421)	3.03	1.15	1.62	1.41	1.88	2.62
Mir701 exon1 (chr5:111433188-111433213)	3.46	1.6	6.93	1.26	0.21	1.04
intergenicMir17hg exon1 (chr14:115445094-115445117)	1.82	0	0.27	2.5	1.81	0.34
Mir3088 exon1 :intergenic (chr2:28588840-28588876)	3.89	2.14	3.29	5.97	6.18	7.27
Mir297-1.intron (chr15:27197459-27197482)	2.08	0.38	1.55	1.01	0.99	0.9
somirora.aSep07-unspliced exon1 (chr2:180718934-180719003)	2.27	0.58	0.6	0.75	4.51	1.45
Mir296 exon1 (chr2:174092554-174092579)	14.43	12.81	6.71	12.94	9.13	2.47
sumirara.aSep07-unspliced exon1 (chr3:30691588-30691610)	4.98	3.38	4.06	0.1	3.68	0
Mir2145-2 exon1 :intergenic (chr14:78711032-78711120)	4.21	2.62	2.47	7.32	7.79	5.22
mmu-mir-2145-2 exon1 ::intergenic (chr14:78711032-78711120)	4.21	2.62	2.47	7.32	7.79	5.22
intergenic:Mir1934 exon1 (chr11:69476542-69476588)	2.07	0.49	0.12	2.59	0.56	1.81
intergenic::mmu-mir-1934 exon1 (chr11:69476542-69476588)	2.07	0.49	0.12	2.59	0.56	1.81
Mir323 exon1 (chr12:110950766-110950789)	10	8.44	7.2	13.19	0.04	2.42
Mir129-2 exon1 :intergenic (chr2:94081522-94081618)	2.43	0.89	0.91	0.76	8.29	3.79
Mir141 exon1 (chr6:124667974-124668001)	2.95	1.43	4.5	3.42	4.62	2.59
Mir141 exon1 (chr6:124667974-124668001)	2.95	1.43	4.5	3.42	4.62	2.59
intergenic:Mir1983 exon1 (chr13:21988762-21988909)	11.05	9.55	10.58	7.59	33.26	14.78
intergenic::mmu-mir-1983 exon1 genscan:chr13.491 (chr13:21988762-21988909)	11.05	9.55	10.58	7.59	33.26	14.78
Mir195 exon1 :intergenic (chr11:70048600-70048644)	4.93	3.49	2.68	6.46	8.16	3.42
Mir9-2 exon1 (chr13:83878425-83878485)	9.74	8.36	8.72	6.34	1.78	3.9
intergenic:Mir330 exon1 (chr7:19766792-19766862)	2.44	1.12	0.03	1.56	0.01	1.89
intergenic::Mir330 exon1 genscan:chr7.07282 Eml2.hSep07 exon1 Eml2 exon1 (chr7:19766792-19766862)	2.44	1.12	0.03	1.56	0.01	1.89
intergenic:Mir1943 exon1 (chr15:79205642-79205735)	6.32	5.08	0.76	12.9	10.47	17.36
intergenic::mmu-mir-1943 exon1 (chr15:79205642-79205735)	6.32	5.08	0.76	12.9	10.47	17.36
Mir760 exon1 (chr3:121996503-121996552)	3.48	2.28	0.65	5.79	0.02	0.45
intergenic:Mir219-1 exon1 (chr17:34161904-34161977)	1.44	0.27	1.7	3.51	5.49	4.15
intergenic:Mir485 exon1 (chr12:110973080-110973184)	4.6	3.46	2.48	1.37	0.05	0.26
genscan:chr12.2592 ::intergenic::mmu-mir-485 exon1 Mir485 exon1 geneid (chr12:110973080-110973184)	4.6	3.46	2.48	1.37	0.05	0.26
Mir9-3 exon1 (chr7:86650164-86650226)	8.18	7.08	6.89	5.07	0.9	3.19
intergenic:Mir3474 exon1 (chr2:158464317-158464342)	2.31	1.22	0.76	2.03	0.08	0.89
Mir382 exon1 (chr12:110972024-110972049)	3.01	1.92	2.56	2.61	0	0.04
Mir9-1 exon1 (chr3:88019534-88019596)	8.23	7.17	7.07	5.66	1.01	3.23
Mir1941 exon1 (chr15:101199790-101199821)	8.76	7.73	7.85	11.39	14.74	10.39
mmu-mir-1941 exon1 (chr15:101199790-101199821)	8.76	7.73	7.85	11.39	14.74	10.39
Mir1-1 exon1 :intergenic (chr2:180123797-180123832)	30.18	29.19	32.06	33.08	7.45	18.01
Mir1-1 exon1 ::intergenic (chr2:180123797-180123832)	30.18	29.19	32.06	33.08	7.45	18.01
Mir496 exon1 (chr12:110977371-110977403)	16.49	15.56	7.3	7.06	0.12	0.1
Mir496 exon1 (chr12:110977371-110977403)	16.49	15.56	7.3	7.06	0.12	0.1
Mir26a-1 exon1 :intergenic (chr9:118940963-118941011)	5.64	4.76	8.14	7.17	11.03	8.52
Mir672 exon1 :intergenic (chrX:101311562-101311624)	5.05	4.19	3.99	12.12	12.52	14.46
Mirg exon6 (chr12:110981917-110981998)	2.2	1.35	1.92	0.25	0.93	0.01
Mirg exon6 (chr12:110981917-110981998)	2.2	1.35	1.92	0.25	0.93	0.01
Mir683-2.intron (chr13:50679016-50679038)	3.37	2.56	1.23	0.72	1.59	0.33
Mir471 exon1 (chrX:64045804-64045829)	0.81	0	0.14	0	16.23	0
mmu-mir-471 exon1 (chrX:64045804-64045829)	0.81	0	0.14	0	16.23	0
Mir672 exon1 (chrX:101311518-101311553)	1.14	0.35	0.61	2.73	3.01	2.24
Mir215 exon1 (chr1:187137487-187137563)	2.83	2.05	2.62	4.57	2.56	5.44
Mir3095 exon1 (chr4:58453891-58453917)	1.91	1.14	1.36	0.61	0.73	2.38
Mir34c exon1 (chr9:50911143-50911169)	26.57	25.82	31.95	10.12	12.93	10.18
Mir1249 exon1 :intergenic (chr15:84782002-84782054)	4.01	3.28	3.15	2.91	0.89	3.38
Mir504 exon1 (chrX:56350844-56350902)	1.02	0.31	1.26	2.21	3.73	0.92
Mir504 exon1 (chrX:56350844-56350902)	1.02	0.31	1.26	2.21	3.73	0.92
intergenic:Mir3086 exon1 (chr19:58986155-58986197)	2.17	1.5	2.24	0	8.12	0.66
Mir338 exon1 (chr11:119876087-119876170)	207.69	207.03	162.02	144.53	128.36	159.38
Mir338 exon1 (chr11:119876087-119876170)	207.69	207.03	162.02	144.53	128.36	159.38
Mir3110 exon1 (chrX:35563629-35563687)	0.78	0.21	0.38	0.16	18.59	0.3
intergenic:Mir344f exon1 (chr7:69191062-69191085)	0.55	0	0	14.32	4.85	1.19
Mir487b exon1 :intergenic (chr12:110965555-110965636)	5.1	4.56	4.01	3.24	2.38	0.34
Mir598 exon1 :intergenic (chr14:64346071-64346114)	1.9	1.38	2.45	2.24	2.31	1.93
Mir598 exon1 ::intergenic (chr14:64346071-64346114)	1.9	1.38	2.45	2.24	2.31	1.93
Mir125b-2 exon1 :intergenic (chr16:77646557-77646592)	16.81	16.31	20.02	15.35	10.56	13.2
Mir491 exon1 (chr4:87767951-87768016)	1.92	1.45	2.13	2.79	1.87	1.94
Mir297-1.intron (chr15:27226986-27227009)	1.81	1.37	1.05	0.28	0.54	1.45
Mir130a exon1 (chr2:84581306-84581334)	22.24	21.8	7.55	19.2	12.92	8
Pdia4 exon6 :intergenicMir704 exon1 (chr6:47753576-47753608)	2.02	1.59	1.74	2.22	1.5	8.17
intergenic:Mir1956 exon1 (chr3:138189350-138189447)	2.02	1.59	1.37	2.19	0.6	2.43
Pdia4 exon6 ::intergenicMir704 exon1 (chr6:47753576-47753608)	2.02	1.59	1.74	2.22	1.5	8.17
Mir1-2as exon1 (chr18:10785476-10785557)	14.64	14.22	14.29	17.02	6.28	8.64
mmu-mir-1-2 exon1 (chr18:10785476-10785557)	14.64	14.22	14.29	17.02	6.28	8.64
intergenic:Mir3091 exon1 (chr2:179992238-179992275)	2.83	2.42	2.23	0.43	3.57	3.41
mirose.aSep07-unspliced exon1 (chr6:132226357-132226378)	1.96	1.58	0.94	1.01	2.55	0.44
Mir676 exon1 (chrX:97576452-97576474)	1.3	0.93	1.46	1.7	1.95	2
Mir676 exon1 (chrX:97576452-97576474)	1.3	0.93	1.46	1.7	1.95	2
Mir874 exon1 (chr13:58124526-58124560)	1.44	1.08	0.89	0	1.97	1.1
intergenic:Mir715 exon1 (chr17:39980974-39981962)	1.75	1.39	1.36	3.38	5.37	6
intergenic:Gm9786 exon5 Mir1982 exon1 (chr10:80291566-80291617)	2.96	2.6	3.64	4.36	6.51	4.46
geneid ::intergenicgenscan:chr17.1318 LOC627695.aSep07-unspliced exon1 Mir715 exon1 (chr17:39980974-39981962)	1.75	1.39	1.36	3.38	5.37	6
intergenic::Gm9786 exon5 mmu-mir-1982 exon1 genscan:chr10.1938 (chr10:80291566-80291617)	2.96	2.6	3.64	4.36	6.51	4.46
intergenic:Mir375 exon1 (chr1:74947225-74947256)	1.46	1.12	5.5	22.82	77.36	146.29
intergenic:Mir3108 exon1 (chr8:111460754-111460792)	1.37	1.05	1.24	2.63	0	1.25
Mir665 exon1 :intergenic (chr12:110824576-110824622)	11	10.68	7.39	4.97	1.26	1.15
Mir665 exon1 ::intergenic (chr12:110824576-110824622)	11	10.68	7.39	4.97	1.26	1.15
intergenic:Mir547 exon1 (chrX:65241536-65241577)	0.52	0.27	1.27	1.22	4.15	15.19
intergenic::Mir547 exon1 (chrX:65241536-65241577)	0.52	0.27	1.27	1.22	4.15	15.19
Ddx5 exon12 :intergenicMir3064 exon1 (chr11:106644006-106644070)	2.09	1.85	2.43	0.81	3.27	1.97
kemirura.aSep07-unspliced exon1 (chr2:61546528-61546557)	0.65	0.43	0.52	3.44	2.92	2.18
Mir202 exon1 (chr7:147143589-147143622)	1.19	0.98	2.89	1.05	0	0.96
Mir3058 exon1 (chr10:95021906-95021941)	1.74	1.6	0.74	0.18	1.77	0.39
Mir3066 exon1 :intergenic (chr12:17362246-17362282)	0.67	0.53	0.39	2.51	0.03	4.25
Mir202 exon1 (chr7:147143624-147143651)	6.43	6.32	5.44	3.98	0.81	1.1
Mir3066 exon1 (chr12:17362208-17362232)	1.51	1.41	1.65	1.74	0	1.77
intergenic:Mir190 exon1 (chr9:67084454-67084527)	13.42	13.37	8.6	16.02	12.13	20.15
tomire.cSep07.intron (chr18:8184516-8184569)	0	0	0.02	0.11	6.54	0
tamirora.aSep07-unspliced exon1 (chr2:180453858-180453890)	0	0	0	0	0.16	6.71
himiru.aSep07-unspliced exon1 (chr19:9016079-9016131)	0	0.05	0	0	9.95	0
Mir3109 exon1 :intergenic (chr9:69304764-69304845)	1.37	1.46	0.9	1.07	0.36	1.48
Mir669b exon1 (chr2:10389440-10389473)	1.15	1.26	1.04	1.35	1.9	1.12
Mir669b exon1 (chr2:10389440-10389473)	1.15	1.26	1.04	1.35	1.9	1.12
Mir669m-2 exon1 (chr2:10435078-10435103)	1.51	1.64	1.35	1.77	2.1	1.46
mmu-mir-669m-1 exon1 (chr2:10434435-10434460)	1.51	1.64	1.35	1.77	2.1	1.46
mmu-mir-669m-2 exon1 (chr2:10435078-10435103)	1.51	1.64	1.35	1.77	2.1	1.46
Mir683-2.intron (chr13:50668060-50668085)	3.8	3.99	2.83	4.79	2.05	3.03
Mir344 exon1 (chr7:69022663-69022712)	2.71	2.92	1.66	0.25	2.41	0.62
mmu-mir-344-1 exon1 (chr7:69022663-69022712)	2.71	2.92	1.66	0.25	2.41	0.62
Mir224 exon1 :intergenic (chrX:69506415-69506463)	56.55	56.81	31.11	27.18	32.49	10.77
Mir224 exon1 ::intergenic (chrX:69506415-69506463)	56.55	56.81	31.11	27.18	32.49	10.77
Mir615 exon1 (chr15:102845390-102845427)	4.71	5	2.69	5.74	0.54	0.13
Mir615 exon1 (chr15:102845390-102845427)	4.71	5	2.69	5.74	0.54	0.13
Mir3092 exon1 (chr3:27483831-27483857)	1.18	1.5	1.53	0.73	1.53	1.33
Mir449a exon1 (chr13:113827754-113827787)	7.99	8.33	7.62	8.54	6.22	5.62
Mir449a exon1 (chr13:113827754-113827787)	7.99	8.33	7.62	8.54	6.22	5.62
mmu-mir-297a-5 exon1 (chr2:10393923-10393962)	1.23	1.57	1.33	0.39	0.77	0.85
Mir211 exon1 (chr7:71350716-71350740)	1.51	1.86	2.88	1.06	2.85	1.09
Mir344-2 exon1 (chr7:69084917-69084945)	4.58	5.04	2.86	0.43	4.16	1.06
mmu-mir-344-2 exon1 (chr7:69084917-69084945)	4.58	5.04	2.86	0.43	4.16	1.06
Mir153 exon1 :intergenic (chr12:118489332-118489360)	0.38	0.86	5.58	15.8	3.77	153.95
Mir30c-1 exon1 (chr4:120442143-120442171)	4.8	5.29	5.08	6.78	4.66	6.63
Mir30c-1 exon1 (chr4:120442143-120442171)	4.8	5.29	5.08	6.78	4.66	6.63
mireko.aSep07-unspliced exon1 (chr4:40204344-40204368)	1.16	1.66	0.53	3.89	2.56	2.48
Mir183 exon1 (chr6:30119704-30119732)	13	13.58	20.89	20	24.1	18.2
Mir379 exon1 :intergenic (chr12:110947310-110947361)	2.67	3.3	1.74	0.95	0.04	0
Mir100 exon1 :intergenic (chr9:41339553-41339590)	7.68	8.36	6.74	4.56	4.99	1.23
tamirora.aSep07-unspliced exon1 (chr2:180454811-180454846)	0	0.68	0	6.01	0.6	1.58
tamirora.aSep07-unspliced exon1 (chr2:180455523-180455568)	1.02	1.8	1.78	0.32	12.12	0.51
Mir1938 exon1 (chr12:40949367-40949389)	0	0.79	2.45	0	16.48	0
Mir1948 exon1 (chr18:12873332-12873356)	2.11	2.91	2.73	1.74	0	0.68
mmu-mir-1948 exon1 (chr18:12873332-12873356)	2.11	2.91	2.73	1.74	0	0.68
Mir452 exon1 (chrX:69507605-69507633)	3.3	4.12	2.2	1.08	0	0.96
Mir411 exon1 (chr12:110948427-110948461)	6.54	7.36	6.04	1.47	0.52	0.77
Mir452 exon1 (chrX:69507605-69507633)	3.3	4.12	2.2	1.08	0	0.96
Mir376b exon1 :intergenic (chr12:110961716-110961760)	10.13	10.99	8.6	2.75	2.61	0.27
Mir450-1 exon1 (chrX:50401380-50401408)	11.83	12.8	6.7	13.01	1.61	7.88
mmu-mir-1927 exon1 (chr1:162226012-162226087)	0.73	1.75	1.1	5.44	3.16	8.87
intergenic:Mir380 exon1 (chr12:110949976-110950074)	2.4	3.44	2.55	0.22	0.73	0.01
Mir124a-3 exon1 (chr2:180628786-180628810)	0.62	1.7	0.35	1.67	3.14	1.74
Mir124a-1 exon1 (chr14:65209544-65209568)	0.62	1.7	0.35	1.67	3.14	1.74
Mir683-2.intron (chr13:50682424-50682475)	0.61	1.72	2.4	25.74	6.24	6.78
Mir450-2 exon1 (chrX:50401513-50401540)	12.12	13.26	7.01	13.37	1.7	8.27
Mir1964 exon1 (chr7:30558323-30558355)	20.8	21.97	20.48	17.89	11.23	16.83
mmu-mir-1964 exon1 (chr7:30558323-30558355)	20.8	21.97	20.48	17.89	11.23	16.83
Rtl1 exon1 :intergenicMir3071 exon1 Mir136 exon1 (chr12:110833574-110833617)	7.3	8.49	6.74	3.71	4.33	0.28
Rtl1 exon1 ::intergenicmmu-mir-136 exon1 NR_037232 exon1 Mir136 exon1 hemahe.aSep07-unspliced exon1 (chr12:110833574-110833617)	7.3	8.49	6.74	3.71	4.33	0.28
kemirura.aSep07-unspliced exon1 (chr2:61546881-61546908)	5.18	6.42	2.24	6.13	1.63	3.58
mmu-mir-467e exon1 (chr2:10427352-10427385)	44.35	45.72	26.04	24.31	12.04	16.98
Mir25 exon1 :intergenic (chr5:138606592-138606640)	5.95	7.34	1.32	4.4	5.58	7.78
Mir25 exon1 ::intergenicMcm7.fSep07-unspliced exon1 (chr5:138606592-138606640)	5.95	7.34	1.32	4.4	5.58	7.78
Mir1955 exon1 (chr2:92032149-92032178)	5.45	7	6.31	16.85	20.52	18.84
Mir1955 exon1 (chr2:92032190-92032217)	10.19	11.81	12.14	21.93	10.32	15.24
Mirlet7a-2 exon1 (chr9:41344858-41344881)	2.98	4.61	1.35	4.56	11.12	2.81
Mir381 exon1 (chr12:110965038-110965062)	1.8	3.44	1.14	0.45	0	1.37
Mir190b exon1 (chr3:89873951-89874010)	2.64	4.33	3.3	5.04	1.07	3.88
Mir190b exon1 (chr3:89873951-89874010)	2.64	4.33	3.3	5.04	1.07	3.88
Mir3101 exon1 (chr7:27961069-27961099)	8.58	10.3	13.17	42.19	28.69	19.05
Mir18b exon1 :intergenic (chrX:50095551-50095608)	10.52	12.29	1.78	5.44	0.62	1.74
mmu-mir-18b exon1 ::intergenicgenscan:chrX.869 geneid Mir18b exon1 (chrX:50095551-50095608)	10.52	12.29	1.78	5.44	0.62	1.74
Mir466i exon1 :intergenic (chr13:17839422-17839444)	0.47	2.27	1.35	1.41	0.55	0.54
Mir669c exon1 (chr2:10430944-10431001)	1.63	3.5	1.2	0.93	0.1	0.53
Mir669c exon1 (chr2:10430944-10431001)	1.63	3.5	1.2	0.93	0.1	0.53
Mir329 exon1 (chr12:110951712-110951741)	1.72	3.6	3.26	1.97	0.01	0.6
Mir135a-2 exon1 (chr10:91534846-91534907)	12.87	14.76	29.08	7.06	4.11	4.12
Mir341 exon1 (chr12:110849755-110849805)	2.44	4.46	5.67	1.06	0.77	0.34
Mir341 exon1 (chr12:110849755-110849805)	2.44	4.46	5.67	1.06	0.77	0.34
Mir743b exon1 (chrX:64030478-64030502)	7.05	9.11	4.99	2.05	3.58	3.35
mmu-mir-743b exon1 (chrX:64030478-64030502)	7.05	9.11	4.99	2.05	3.58	3.35
Mir186 exon1 :intergenic (chr3:157207247-157207319)	173.7	175.8	364.6	240.24	311.14	348.46
Mir186 exon1 ::intergenic (chr3:157207247-157207319)	173.7	175.8	364.6	240.24	311.14	348.46
mumiri.aSep07-unspliced exon1 (chrX:114823568-114823609)	0.79	2.89	2.61	0.55	2.49	0.42
intergenicMir3062 exon1 (chr11:68804117-68804163)	0.95	3.06	1.75	2.22	1.28	2.88
intergenic:Mir300 exon1 (chr12:110962508-110962599)	7.75	9.89	6.46	2.25	0.58	0.52
intergenic:Mir370 exon1 (chr12:110856466-110856543)	2.83	5.04	3.38	1.88	0.93	0.16
intergenic::Mir370 exon1 geneid (chr12:110856466-110856543)	2.83	5.04	3.38	1.88	0.93	0.16
Mir3061 exon1 (chr11:51940302-51940329)	3.9	6.13	5.15	29.76	12.74	13.47
Mir181a-2 exon1 :intergenic (chr2:38708303-38708331)	3.72	6	6.13	6.34	0.23	0.9
intergenic::tikirira.aSep07-unspliced exon1 genscan:chr2.1066 Mir181a-2 exon1 (chr2:38708303-38708331)	3.72	6	6.13	6.34	0.23	0.9
Mir543 exon1 (chr12:110955511-110955538)	9.45	11.75	4.24	5.36	0.02	1.15
Mir1940 exon1 (chr13:96100553-96100583)	0.1	2.41	0.55	3.5	0	0.18
Mir1949 exon1 :intergenic (chr18:35714251-35714293)	4.19	6.51	5.99	3.35	17.55	3.14
intergenic:Mir20b exon1 (chrX:50095275-50095321)	2.07	4.44	2.71	2.05	1.6	1.86
intergenic::Mir20b exon1 genscan:chrX.869 (chrX:50095275-50095321)	2.07	4.44	2.71	2.05	1.6	1.86
Mir219-2 exon1 (chr2:29701166-29701228)	7.05	9.43	8.13	8.41	6.2	9.82
Mir219-2 exon1 (chr2:29701166-29701228)	7.05	9.43	8.13	8.41	6.2	9.82
Mir135b exon1 (chr1:134094676-134094720)	14.69	17.15	32.94	8.71	5.83	3.66
intergenic:Mir351 exon1 (chrX:50406421-50406472)	3.86	6.54	0.97	5.27	1.13	0.96
Mir96 exon1 (chr6:30119464-30119540)	1.68	4.37	1.55	2.39	3.9	4.25
Mir409 exon1 :intergenic (chr12:110981381-110981464)	28.36	31.13	27.86	28.19	16.14	0.98
Mir409 exon1 ::intergenicgeneid (chr12:110981381-110981464)	28.36	31.13	27.86	28.19	16.14	0.98
Mir381 exon1 :intergenic (chr12:110965072-110965117)	2.11	5.04	4.07	0.72	1.77	0.42
intergenic:Mir411 exon1 (chr12:110948377-110948425)	22.28	25.35	23.04	2.34	5.45	3.08
tamirora.aSep07-unspliced exon1 (chr2:180455579-180455611)	2.24	5.31	5.82	1.95	0.16	5.95
Mir495 exon1 :intergenic (chr12:110957004-110957034)	9.53	12.93	7.12	4.04	1.02	0.59
Mir181c exon1 (chr8:86702780-86702805)	41.78	45.19	31.55	42.65	30.94	23.37
mmu-mir-181c exon1 (chr8:86702780-86702805)	41.78	45.19	31.55	42.65	30.94	23.37
mireru.bSep07 exon3 (chr19:37270456-37270486)	0.36	3.8	1.89	5.13	1.16	1.48
Mir539 exon1 (chr12:110966345-110966388)	1.83	5.4	1.82	3.75	0.13	0
Mir297-1.intron (chr15:27240598-27240621)	1.76	5.39	2.02	0.22	0.17	0.14
Mir196b exon1 (chr6:52180089-52180113)	0.84	4.48	5.25	2.71	0.06	1.49
Mir154 exon1 (chr12:110976647-110976670)	12.8	16.45	7.74	0.91	6.15	2.32
mmu-mir-154 exon1 (chr12:110976647-110976670)	12.8	16.45	7.74	0.91	6.15	2.32
Mir1193 exon1 (chr12:110953957-110953982)	7.61	11.28	7.08	3.72	0	0.21
Mir677 exon1 (chr10:127522343-127522378)	9.96	14.04	7.67	3.07	92.66	53.74
Mir376b exon1 (chr12:110961677-110961705)	9.99	14.17	11.41	3.86	0.09	0.19
intergenic:Mir376c exon1 (chr12:110960926-110961027)	10.53	14.8	13.48	3.75	0.01	0.42
Mir374 exon1 :intergenicMir374c exon1 (chrX:100768415-100768494)	219.2	223.52	233.06	239.29	222.51	579.71
intergenic::NR_037298 exon1 Mir374 exon1 (chrX:100768415-100768494)	219.2	223.52	233.06	239.29	222.51	579.71
mmu-mir-467c exon1 (chr2:10395558-10395591)	6.98	11.33	4.52	5.11	1.89	4.14
Mir1934 exon1 (chr11:69476593-69476625)	0.71	5.11	1.99	3.72	2.37	2.2
mmu-mir-1934 exon1 (chr11:69476593-69476625)	0.71	5.11	1.99	3.72	2.37	2.2
intergenic:Mir449c exon1 (chr13:113826189-113826243)	1.09	5.73	1.89	2.94	0	3.4
intergenic::Mir449c exon1 (chr13:113826189-113826243)	1.09	5.73	1.89	2.94	0	3.4
intergenic:Mir134 exon1 (chr12:110972317-110972418)	6.38	11.11	20.75	4.39	0.56	1.05
Mir376a exon1 :intergenic (chr12:110961994-110962059)	12.25	17.12	15.22	3.25	2.91	1.05
mmu-mir-669o exon1 (chr2:10435944-10435969)	1.96	6.97	0.64	0.6	0.46	1.28
intergenic:Mir32 exon1 (chr4:56908098-56908126)	6.93	12.22	9.07	20.23	6.87	21.65
intergenic::Mir32 exon1 geneid (chr4:56908098-56908126)	6.93	12.22	9.07	20.23	6.87	21.65
Mir219-1 exon1 (chr17:34161981-34162016)	12.09	17.44	15.13	15.78	18.43	25.3
rumirera.aSep07-unspliced exon1 (chr2:120586614-120586638)	6.04	11.63	5.54	7.17	4.34	1.23
Mir450b exon1 (chrX:50401182-50401206)	1.76	7.78	4.19	3.12	1.55	0.79
Mir542 exon1 :intergenic (chrX:50402619-50402670)	12.85	19.04	18.26	15.14	12.31	6.89
Mir369 exon1 (chr12:110981640-110981697)	9.83	16.14	10.72	5.48	0.03	0.43
Mir369 exon1 (chr12:110981640-110981697)	9.83	16.14	10.72	5.48	0.03	0.43
Mir297-1.intron (chr15:27189842-27189869)	0.4	7.06	1.06	11.76	5.45	17.34
Mir154 exon1 :intergenic (chr12:110976683-110976709)	12.47	19.55	12.27	3.62	0.04	0
mmu-mir-154 exon1 (chr12:110976683-110976709)	12.47	19.55	12.27	3.62	0.04	0
intergenic::mmu-mir-28 exon1 (chr16:24827932-24828024)	98.6	106.4	120.02	57.05	36.29	55.48
Mir196a-1 exon1 (chr11:96126486-96126527)	2.4	10.39	8.45	13.22	0.82	0.84
Mir196a-1 exon1 (chr11:96126486-96126527)	2.4	10.39	8.45	13.22	0.82	0.84
intergenic:Mir196a-2 exon1 (chr15:102803774-102803822)	2.63	10.69	7.25	11.68	0.7	0.72
mmu-mir-196a-2 exon1 (chr15:102803774-102803822)	2.63	10.69	7.25	11.68	0.7	0.72
nemire.aSep07 exon2 (chr18:5348316-5348345)	1.95	11	0.43	2.98	10.42	1.74
Mir337 exon1 (chr12:110824004-110824085)	34.05	43.18	30.94	15.58	4.3	1.07
Mir337 exon1 (chr12:110824004-110824085)	34.05	43.18	30.94	15.58	4.3	1.07
mirete.bSep07.intron (chr7:4051130-4051160)	1.14	11.44	0.24	0.96	0.93	2.24
Mir505 exon1 (chrX:57647581-57647614)	93.88	105	95.39	121.8	167.31	165.58
Mir196b exon1 (chr6:52180121-52180148)	4.57	15.95	10.92	21.99	1.56	2.3
intergenic:Mir872 exon1 (chr4:94331835-94331926)	153.19	165.29	168.09	153.06	104.41	190.4
Mir382 exon1 (chr12:110971989-110972016)	23.5	35.67	21.39	9.46	3.69	3.78
intergenic:Mir503 exon1 (chrX:50407139-50407269)	82.67	96.07	40.83	78.75	26.34	26.64
intergenic:Mir379 exon1 (chr12:110947253-110947304)	63.26	76.97	91.97	45.45	14.6	9.06
intergenic:Mir363 exon1 (chrX:50094868-50094894)	74.31	88.14	79.79	92.5	46.19	91.06
intergenic::Mir363 exon1 (chrX:50094868-50094894)	74.31	88.14	79.79	92.5	46.19	91.06
intergenic::smarslo.aSep07-unspliced exon1 mmu-mir-2135-3 exon1 geneid (chr2:20821468-20821843)	49.27	63.46	59.93	80.33	78.3	73.84
Mir486 exon1 (chr8:24253054-24253123)	18.85	34.17	6.18	32.64	8.61	16.09
Mir486 exon1 (chr8:24253054-24253123)	18.85	34.17	6.18	32.64	8.61	16.09
Abcf1 exon13 :intergenicMir877 exon1 (chr17:36097671-36097758)	42.81	58.29	37.41	81.09	29.39	47.41
Abcf1 exon13 ::intergenic::exoniphy Mir877 exon1 (chr17:36097671-36097758)	42.81	58.29	37.41	81.09	29.39	47.41
Mir181c exon1 (chr8:86702807-86702846)	101.69	117.88	92.22	67.09	43.43	40.62
mmu-mir-181c exon1 (chr8:86702807-86702846)	101.69	117.88	92.22	67.09	43.43	40.62
Mir676 exon1 (chrX:97576489-97576517)	28.07	46.34	114.48	199.97	172.25	98.51
Mir676 exon1 (chrX:97576489-97576517)	28.07	46.34	114.48	199.97	172.25	98.51
intergenic:Mir3068 exon1 (chr12:88778602-88778767)	43.46	62.72	49.82	101.18	82.87	100.98
intergenic::royfly.aSep07-unspliced exon1 mmu-mir-2135-1 exon1 safly.aSep07-unspliced exon1 (chr6:145881264-145881550)	59.39	81.08	76.86	97.31	99.59	90.94
intergenic::narmey.aSep07-unspliced exon1 mmu-mir-2135-4 exon1 (chr14:105114968-105115305)	37.71	59.71	53.74	69.13	76.65	69.38
Mir542 exon1 (chrX:50402585-50402613)	41.76	67.59	46.57	26.68	22.5	20.25
intergenic:Mir98 exon1 (chrX:148347747-148347855)	170.36	199.56	185.12	272.44	109.75	285.51
intergenic:Mir674 exon1 (chr2:117010852-117010977)	339.98	374.07	390.4	342.96	392.35	323.96
Mir666 exon1 (chr12:110955343-110955377)	49.5	89.99	45.01	76.97	14.36	4.95
Mir505 exon1 :intergenic (chrX:57647616-57647677)	54.48	101.05	54.45	107.85	53.32	125.79
Mir144 exon1 (chr11:77886547-77886572)	3.75	54.63	1.02	39.64	12.85	28.86
Mir7b exon1 (chr17:56382439-56382473)	729.08	786.2	929.43	799.71	665.6	1045.13
Mir7b exon1 (chr17:56382439-56382473)	729.08	786.2	929.43	799.71	665.6	1045.13
Mir511 exon1 (chr2:14182673-14182707)	273.44	332.97	244.76	58.74	75.08	87.02
intergenic:Mir18 exon1 (chr14:115443067-115443160)	839.91	902.5	521.12	310.71	145.1	273.82
Mir32 exon1 :intergenic (chr4:56908133-56908185)	55.28	122.63	111.19	146.5	101	154.03
Mir32 exon1 ::intergenicgeneid (chr4:56908133-56908185)	55.28	122.63	111.19	146.5	101	154.03
Mir130b exon1 :intergenic (chr16:17124153-17124262)	146.93	216.19	287.14	476.02	530.24	887.7
rorjoy.aSep07-unspliced exon1 ::intergenicMir130b exon1 (chr16:17124153-17124262)	146.93	216.19	287.14	476.02	530.24	887.7
Mir425 exon1 :intergenic (chr9:108471118-108471213)	1363.1	1436.07	1645.4	1715	1077.52	1756.72
Mir3096 exon1 (chr5:23216806-23216878)	63.01	137.84	164.84	439.8	286.32	438.48
Mir541 exon1 (chr12:110980631-110980698)	60.25	139.56	102.74	181.21	30.76	22.82
Mir541 exon1 (chr12:110980631-110980698)	60.25	139.56	102.74	181.21	30.76	22.82
intergenic:Mir146 exon1 (chr11:43187847-43187989)	1405.22	1484.89	828.6	1403.23	637.64	623.95
intergenic:Mir188 exon1 (chrX:6825111-6825203)	421.96	506.84	362.16	348.05	207.72	302.35
intergenicMir1981 exon1 (chr1:186646334-186646366)	49.06	140	147.63	166.91	61.61	121.59
intergenicgeneid mmu-mir-1981 exon1 (chr1:186646334-186646366)	49.06	140	147.63	166.91	61.61	121.59
Mir144 exon1 (chr11:77886509-77886545)	5.23	103.82	1.84	27.98	12.56	16.69
intergenic:Mirlet7b exon1 (chr15:85537693-85537878)	250.99	363.54	258.48	367.2	181.58	210.37
intergenic:Mir92-2 exon1 (chrX:50095005-50095053)	1465.61	1580.34	968.33	1992.47	1534.26	1656.85
intergenic::Mir92-2 exon1 (chrX:50095005-50095053)	1465.61	1580.34	968.33	1992.47	1534.26	1656.85
intergenic:Mir218-2 exon1 (chr11:35430308-35430406)	125.29	246.76	155.82	225.22	99.28	54.03
intergenic:Mir101a exon1 (chr4:101019531-101019644)	882.8	1014.23	944.29	760.26	666.5	1040.73
Mir31 exon1 (chr4:88556461-88556539)	415.47	611.7	738.11	429.03	267.97	263.1
Mir31 exon1 (chr4:88556461-88556539)	415.47	611.7	738.11	429.03	267.97	263.1
Mir20b exon1 (chrX:50095328-50095360)	184.38	390.47	321.27	230.43	148.41	185.23
Mir20b exon1 (chrX:50095328-50095360)	184.38	390.47	321.27	230.43	148.41	185.23
intergenic:Mir221 exon1 (chrX:18723402-18723522)	3725.71	3943.59	2156.2	4447.85	1057.17	3921.87
intergenic::mmu-mir-221 exon1 Mir221 exon1 (chrX:18723402-18723522)	3725.71	3943.59	2156.2	4447.85	1057.17	3921.87
intergenic:Mir301 exon1 (chr11:86926495-86926611)	386.47	614.48	413.66	503.79	499.18	622.56
intergenic::Mir301 exon1 (chr11:86926495-86926611)	386.47	614.48	413.66	503.79	499.18	622.56
Mir1944 exon1 (chr15:79913282-79913351)	511.64	749.09	679.83	1351.4	1252.2	1237.06
Mir301b exon1 (chr16:17124504-17124581)	473.41	712.33	519.24	625.08	649.69	782.21
Mir301b exon1 (chr16:17124504-17124581)	473.41	712.33	519.24	625.08	649.69	782.21
intergenic:Mir10a exon1 (chr11:96178471-96178589)	2527.22	2793.61	2752.94	2438.66	3085.69	2729.4
intergenic::Mir10a exon1 geneid (chr11:96178471-96178589)	2527.22	2793.61	2752.94	2438.66	3085.69	2729.4
Mir7-1 exon1 :intergenic (chr13:58494151-58494248)	416.59	697.85	537.79	531.88	497.26	693.82
Mir7-1 exon1 ::intergenic (chr13:58494151-58494248)	416.59	697.85	537.79	531.88	497.26	693.82
Mir101b exon1 :intergenic (chr19:29209770-29209878)	588.05	882.77	705.95	629.1	555.84	726.63
Mir19a exon1 (chr14:115443233-115443301)	551.27	867.27	874.42	688.47	1128.84	1378.49
intergenic:Mir19b-1 exon1 :Mir92-1 exon1 Mir17hg exon1 (chr14:115443512-115443770)	1659.02	2000.64	2064.89	1609.4	1869.7	2056.78
intergenic:Mir140 exon1 (chr8:110075128-110075218)	4167.2	4518.43	6523.47	7198.85	5634.56	4930.24
Mir34c exon1 (chr9:50911171-50911214)	175.67	536.12	615.29	186.77	61.73	163.65
Mir218-1 exon1 (chr5:48615203-48615231)	414.27	827.67	510.03	755.1	333.57	181.96
intergenic:Mir34a exon1 (chr4:149442552-149442677)	1299	1713.91	1938.93	1560.22	867.91	3120.06
intergenic:Mir20a exon1 (chr14:115443336-115443495)	462.45	884.78	455.25	320.31	231.48	329.62
mirete.bSep07.intron (chr7:4037763-4037791)	480.58	1060.29	360.05	139.7	222.01	1310.68
intergenic:Mirlet7g exon1 (chr9:106081166-106081327)	2855.21	3451.44	3352.47	4735.49	1879.41	3560.24
intergenic::Mirlet7g exon1 (chr9:106081166-106081327)	2855.21	3451.44	3352.47	4735.49	1879.41	3560.24
intergenic:Mir17 exon1 (chr14:115442879-115442994)	1665.26	2286.41	2083.05	1161.83	1010.41	1145.54
Mir106a exon1 (chrX:50095709-50095740)	2819.56	3574.96	3895.44	1901.46	1649.67	1955.29
Mir106a exon1 (chrX:50095709-50095740)	2819.56	3574.96	3895.44	1901.46	1649.67	1955.29
Mir7-2 exon1 (chr7:86033177-86033212)	924.85	1684.45	1107.56	1065.61	852.89	1434.86
intergenic:Mirlet7e exon1 (chr17:17967306-17967442)	1850.75	2752.08	2461.43	1954.5	1027.37	1832.86
intergenic:Mir155 exon1 (chr16:84714364-84714488)	3606.86	4513.2	4397.57	3988.95	1525.6	3633.93
intergenic:Mir142 exon1 (chr11:87570287-87570518)	4083.23	5189.92	6940.75	4893.43	8548.42	5762.99
intergenic:Mirlet7c-1 exon1 (chr16:77599894-77600017)	2582.46	3745.22	3355.99	3727.54	1851.09	3122.76
Mir322 exon1 (chrX:50407432-50407513)	1736.07	2934.68	2359.74	2598.97	708.49	1366.94
intergenic:Mirlet7a-1 exon1 (chr13:48633524-48633662)	3078.83	4323.11	3771.85	3873.02	1856.86	3197.1
intergenic:Mirlet7f-1 exon1 (chr13:48633170-48633298)	3879.81	5139.44	3945.06	5089.84	2036.68	3712.51
intergenic:Mir130a exon1 (chr2:84581262-84581295)	1700.81	3213.64	1092.26	2405.45	3607.45	1273.36
intergenic:Mirlet7f-2 exon1 (chrX:148346850-148347010)	4255.4	5858.34	4672.33	5499.78	2367.46	4388.82
intergenic:Mir107 exon1 (chr19:34895112-34895214)	8493.78	10148.2	11083.8	17408.5	10559	10917.8
intergenic::Mir107 exon1 geneid genscan:chr19.1071 (chr19:34895112-34895214)	8493.78	10148.2	11083.8	17408.5	10559	10917.8
Mir210 exon1 :intergenic (chr7:148407294-148407395)	1108.27	2762.8	3748.04	1474.23	6087.23	6203.67
Mir103-1 exon1 :intergenic (chr11:35595908-35596002)	9272.58	11133.2	12150	19009.2	11515.4	11907.1
intergenic:Mir93 exon1 (chr5:138606734-138606849)	1207.06	3423.59	1537.51	968	1272.31	1955.74
intergenic::mmu-mir-93 exon1 Mir93 exon1 Mcm7.fSep07-unspliced exon1 (chr5:138606734-138606849)	1207.06	3423.59	1537.51	968	1272.31	1955.74
intergenic:Mir19b-2 exon1 (chrX:50095157-50095192)	9775.03	12547.4	14281.6	9120.4	12376.1	13707.6
intergenic::mmu-mir-19b-2 exon1 genscan:chrX.869 Mir19b-2 exon1 (chrX:50095157-50095192)	9775.03	12547.4	14281.6	9120.4	12376.1	13707.6
intergenic:Mir29b-1 exon1 (chr6:31012992-31013128)	6783.15	9634.04	7163.51	7942.55	9080.48	8217.59
Mir103-2 exon1 :intergenic (chr2:131113834-131113889)	15681.2	18878.2	20596.4	32188.4	19514	20180.9
Mir103-2 exon1 ::intergenic (chr2:131113834-131113889)	15681.2	18878.2	20596.4	32188.4	19514	20180.9
intergenic:Mirlet7a-2 exon1 (chr9:41344773-41344846)	10355.1	13956.6	12129.7	13134.6	5905.61	10859.1
Mirlet7c-2 exon1 (chr15:85537041-85537077)	8142.39	11760.6	10378.4	11316.1	5624.05	9721.73
Mir451 exon1 :intergenic (chr11:77886680-77886752)	494.08	5319.41	102.65	1107.77	812.52	716.8
Mirlet7d exon1 :intergenic (chr13:48631384-48631495)	7252.94	13153	11426.7	12143.8	6124.75	10678.8
intergenic:Mir16-1 exon1 (chr14:62250696-62250815)	2691.12	14364.8	13723.2	6167.24	4174.6	6050.64
intergenic::mmu-mir-16-1 exon1 Mir16-1 exon1 (chr14:62250696-62250815)	2691.12	14364.8	13723.2	6167.24	4174.6	6050.64
intergenic:Mir16-2 exon1 (chr3:68813816-68813926)	2726.78	15293.5	14640.2	6645.93	4547.25	6535
intergenic::Mir16-2 exon1 geneid (chr3:68813816-68813926)	2726.78	15293.5	14640.2	6645.93	4547.25	6535
