# Supplementary material for: Loss of Mir146b with aging contributes to inflammation and mitochondrial dysfunction in thioglycollate-elicited peritoneal macrophages
Source: eLife. 2021 Aug 23;10:e66703. doi: 10.7554/eLife.66703 (PMC8412946; doi:10.7554/eLife.66703)
Supplement: Figure 3—source data 1. [file elife-66703-fig3-data1.zip]

Archive with 12 entries (12 files):
- control EM Pt1 Fig3ABDE/APT16_001_WT.TIF
- control EM Pt1 Fig3ABDE/APT16_002_WT.TIF
- control EM Pt1 Fig3ABDE/APT16_003_WT.TIF
- control EM Pt1 Fig3ABDE/APT16_005_WT.TIF
- control EM Pt1 Fig3ABDE/APT16_006_WT.TIF
- control EM Pt1 Fig3ABDE/APT16_007_WT.TIF
- control EM Pt1 Fig3ABDE/APT16_008_WT.TIF
- control EM Pt1 Fig3ABDE/APT16_009_WT.TIF
- control EM Pt1 Fig3ABDE/APT16_010_WT.TIF
- control EM Pt1 Fig3ABDE/APT16_012_WT.TIF
- control EM Pt1 Fig3ABDE/APT16_013_WT.TIF
- control EM Pt1 Fig3ABDE/APT16_014_WT.TIF
