# Supplementary material for: Loss of Mir146b with aging contributes to inflammation and mitochondrial dysfunction in thioglycollate-elicited peritoneal macrophages
Source: eLife. 2021 Aug 23;10:e66703. doi: 10.7554/eLife.66703 (PMC8412946; doi:10.7554/eLife.66703)
Supplement: Figure 3—source data 2. [file elife-66703-fig3-data2.zip]

Archive with 12 entries (12 files):
- miR-146b CKO EM pt 1 Fig 3ABDE/APT16_024_CKO.TIF
- miR-146b CKO EM pt 1 Fig 3ABDE/APT16_025_CKO.TIF
- miR-146b CKO EM pt 1 Fig 3ABDE/APT16_026_CKO.TIF
- miR-146b CKO EM pt 1 Fig 3ABDE/APT16_027_CKO.TIF
- miR-146b CKO EM pt 1 Fig 3ABDE/APT16_028_CKO.TIF
- miR-146b CKO EM pt 1 Fig 3ABDE/APT16_029_CKO.TIF
- miR-146b CKO EM pt 1 Fig 3ABDE/APT16_030_CKO.TIF
- miR-146b CKO EM pt 1 Fig 3ABDE/APT16_031_CKO.TIF
- miR-146b CKO EM pt 1 Fig 3ABDE/APT16_032_CKO.TIF
- miR-146b CKO EM pt 1 Fig 3ABDE/APT16_033_CKO.TIF
- miR-146b CKO EM pt 1 Fig 3ABDE/APT16_034_CKO.TIF
- miR-146b CKO EM pt 1 Fig 3ABDE/APT16_035_CKO.TIF
