# Supplementary material for: Loss of Mir146b with aging contributes to inflammation and mitochondrial dysfunction in thioglycollate-elicited peritoneal macrophages
Source: eLife. 2021 Aug 23;10:e66703. doi: 10.7554/eLife.66703 (PMC8412946; doi:10.7554/eLife.66703)
Supplement: Figure 3—source data 4. [file elife-66703-fig3-data4.zip]

Archive with 9 entries (9 files):
- control EM Pt 2 Fig 3ABDE/APT16_004_WT.TIF
- control EM Pt 2 Fig 3ABDE/APT16_011_WT.TIF
- control EM Pt 2 Fig 3ABDE/APT16_015_WT.TIF
- control EM Pt 2 Fig 3ABDE/APT16_018_WT.TIF
- control EM Pt 2 Fig 3ABDE/APT16_019_WT.TIF
- control EM Pt 2 Fig 3ABDE/APT16_020_WT.TIF
- control EM Pt 2 Fig 3ABDE/APT16_021_WT.TIF
- control EM Pt 2 Fig 3ABDE/APT16_022_WT.TIF
- control EM Pt 2 Fig 3ABDE/APT16_023_WT.TIF
