# Supplementary material for: Loss of Mir146b with aging contributes to inflammation and mitochondrial dysfunction in thioglycollate-elicited peritoneal macrophages
Source: eLife. 2021 Aug 23;10:e66703. doi: 10.7554/eLife.66703 (PMC8412946; doi:10.7554/eLife.66703)
Supplement: Figure 3—source data 5. [file elife-66703-fig3-data5.zip]

Archive with 10 entries (10 files):
- miR-146b CKO EM Pt 2 Fig 3ABDE/APT16_036_CKO.TIF
- miR-146b CKO EM Pt 2 Fig 3ABDE/APT16_037_CKO.TIF
- miR-146b CKO EM Pt 2 Fig 3ABDE/APT16_038_CKO.TIF
- miR-146b CKO EM Pt 2 Fig 3ABDE/APT16_039_CKO.TIF
- miR-146b CKO EM Pt 2 Fig 3ABDE/APT16_040_CKO.TIF
- miR-146b CKO EM Pt 2 Fig 3ABDE/APT16_041_CKO.TIF
- miR-146b CKO EM Pt 2 Fig 3ABDE/APT16_042_CKO.TIF
- miR-146b CKO EM Pt 2 Fig 3ABDE/APT16_043_CKO.TIF
- miR-146b CKO EM Pt 2 Fig 3ABDE/APT16_044_CKO.TIF
- miR-146b CKO EM Pt 2 Fig 3ABDE/APT16_045_CKO.TIF
