# Supplementary material for: Loss of Mir146b with aging contributes to inflammation and mitochondrial dysfunction in thioglycollate-elicited peritoneal macrophages
Source: eLife. 2021 Aug 23;10:e66703. doi: 10.7554/eLife.66703 (PMC8412946; doi:10.7554/eLife.66703)
Supplement: Figure 4—source data 2. [file elife-66703-fig4-data2.txt]

clust	cluster_1	cluster_2	cluster_3
Mrpl15	0.492025343543504	0.425662467731609	0.44966699282301
Lypla1	0.270447615543333	0.306470398761048	0.242444794197281
Tcea1	0.522158037407226	0.604378439358892	0.472409762118975
Atp6v1h	0.588617475408341	1.0964294075666	0.633008379373213
Rb1cc1	0.47941595057957	0.490181887854892	0.445896233271545
St18	0.0646337329824786	0.0404933675361057	0.0573966142683792
Pcmtd1	0.590434912497734	0.784280415928165	0.558403933298709
Rrs1	0.145164702838272	0.162875628598401	0.149410793666943
Adhfe1	0.0131542204714119	0.0143107796976831	0.0241343864605828
2610203C22Rik	0.0090867105506605	0.0512475985433877	0.00593328606625763
Vcpip1	0.292757284203672	0.333425826298031	0.247848958112641
Sgk3	0.357822863742557	0.36389275062177	0.299549067811344
Snhg6	0.360644918536713	0.400924497334123	0.312605071388263
Tcf24	0.00391929378761624	0.0125884791918931	0.00838280288921192
Cops5	0.518993681617233	0.546602669083898	0.519612521964725
Cspp1	0.21983155336341	0.192073431630409	0.209762748261217
Arfgef1	0.597932852294492	0.685874423210386	0.632816710103099
Ncoa2	0.202339332083296	0.22306884139427	0.181726860628151
Tram1	0.982201380768243	0.996858910395265	0.800749755741811
Lactb2	0.21813144122653	0.239982192093239	0.202783319855394
Eya1	0.0653395199044465	0.0265424443072426	0.062115841822578
Terf1	0.074368726074736	0.0619576621050058	0.0720663351112306
Rpl7	12.5461509377609	12.0165454885476	12.800338591091
Rdh10	0.0324229202929874	0.0309993116686651	0.0236196818719842
Stau2	0.0510487519590675	0.154573649938425	0.051887989606314
Ube2w	0.200378981448404	0.228483105033293	0.233472474154011
Tceb1	1.46650225764535	1.49115304544605	1.48303060274869
Tmem70	0.182936219048848	0.179756004910719	0.146629520528107
Ly96	0.565809830675849	0.46814490269821	0.523553383390242
Mcm3	0.184310808063011	0.216200249963827	0.125266005820649
Paqr8	0.0101471311563908	0.00942898953157482	0.00769597071208067
Tram2	0.0709045151301229	0.0590203679958066	0.0681353944821112
Tmem14a	0.0363077013485225	0.0455930072936062	0.0378826608857806
Gsta3	0.0202379230767781	0.106402763309308	0.0145904331735467
Ogfrl1	0.370448997832294	0.335268610422156	0.263823681835314
Smap1	1.03085529556026	0.940210279488502	1.04878450025164
1110058L19Rik	0.618881976040744	0.569669916810262	0.601012979136631
Fam135a	0.0128449343237835	0.0496034450104929	0.0156193190466123
Lmbrd1	0.744603056884371	0.827439211158847	0.718713591650025
Phf3	0.656346122920949	0.662611334756936	0.61462842291111
Ptp4a1	0.740980406688837	0.89871270578916	0.807494709754816
Prim2	0.0564741149602026	0.0563447289139071	0.0533519765212434
Rab23	0.0202467644255919	0.0222781988460008	0.0259806441804587
Bag2	0.00588237386382551	0.0145044083608118	0.00438160149608218
Zfp451	0.192630017529711	0.238277899686321	0.166143568781285
Dst	0.0351934412869284	0.0481719049042218	0.028474327585929
Ccdc115	0.350252322698141	0.378611335417838	0.332435314903604
Imp4	0.377490032162645	0.321195992648901	0.318023110804926
Ptpn18	3.02365616058141	1.7471208613115	1.94942285592587
RP24-554B1.10	0.0120193133723066	0.00495428124550983	0.00249139886576618
Arhgef4	0.0231100484006781	0.0201850235015628	0.0163870914930312
Fam168b	0.666911782801083	0.625922448764487	0.577301966373896
Plekhb2	1.25812861023075	1.81455247734023	1.22237841045984
Hs6st1	0.27078116117582	0.603715167323448	0.295389512878572
Uggt1	0.429970468825633	0.462384277874185	0.427872252185547
Neurl3	0.326781343029602	0.361084006398389	0.289413365453122
Arid5a	0.0396269736614442	0.0314413317692792	0.0459417576483614
Kansl3	0.137851427676144	0.129581664073315	0.125119605927046
Lman2l	0.139811946923151	0.15590772221752	0.148497951076036
Cnnm4	0.0349052944092316	0.0454402926186013	0.024435647108071
Cnnm3	0.11150827255551	0.121988056849893	0.117587449433616
Ankrd39	0.085959573326116	0.0894926858224018	0.103836906866413
Sema4c	0.00990734476167921	0.0163750706393929	0.00465969769413321
Cox5b	5.18893898482785	4.28182953377178	5.0458469014625
Actr1b	0.365211983608179	0.465617198100206	0.396626508037877
Tmem131	0.308099488226572	0.31097756802156	0.291933880452211
Inpp4a	0.180484775510673	0.209114405802739	0.197001084611606
Coa5	0.682281460004398	0.949101535183651	0.680142291048199
Unc50	0.636606651766082	0.634949617208961	0.663925441492307
Mgat4a	0.0900475968504204	0.148128580034019	0.0829389029619055
Tsga10	0.0989324651273382	0.0999323534018398	0.0762323153067906
Lipt1	0.0149685846951246	0.0121884599972846	0.0153681529168923
Mitd1	0.147797462854576	0.14296087511303	0.129472812483575
Mrpl30	1.35022014934892	1.22215141633941	1.38113839818708
Txndc9	0.706473091237135	0.666527003944634	0.696688049538093
Eif5b	1.76897469814478	1.94507914675819	1.68838326931842
Rev1	0.0879414260913246	0.121409045048501	0.0820402777332779
Pdcl3	0.493709404901222	0.437032179837833	0.462090273867259
Npas2	0.012029911305271	0.00902654515345211	0.0191758684145358
Rpl31	7.67091393318168	7.69466396213704	7.70876836546851
Tbc1d8	0.085583700550028	0.0572486370699844	0.102112961127809
Cnot11	0.121886144732854	0.107127345239678	0.120718554293989
Gm15832	0.0380326254416336	0.0527283064329939	0.0336952334745054
Rnf149	1.02009326531727	1.03816201683042	1.18774126605433
Gm23722	0.0152159481775226	0.00810761509137937	0.0173239609719392
Creg2	0.156013401323626	0.198107504915834	0.197311645507109
D930019O06Rik	0.0125115240323865	0.0196598932967192	0.0168952885003098
Map4k4	0.398750614138493	0.469925477794674	0.446719832706671
Slc9a4	0.0842995660638219	0.101031015660141	0.111331983249353
Mfsd9	0.0269347503414438	0.0323927678888509	0.0179669608818921
Mrps9	0.277057660522341	0.283066626468608	0.309936840046901
Tgfbrap1	0.203621969267657	0.21528590618775	0.176525494680198
AI597479	0.0746713293129045	0.11631333019116	0.0577629245884292
Nck2	0.0586584435176535	0.0678698988318902	0.0594665336760432
Uxs1	0.143690334190079	0.165885987469738	0.132657322408926
Tpp2	0.459746121472879	0.527568112545071	0.398837167753871
Tex30	0.0552678358316736	0.0538649559591999	0.0463702949505277
Kdelc1	0.027374340017642	0.0249250624158889	0.0157378192360842
Bivm	0.0547096247111196	0.0649634378211322	0.0648152641637311
Ercc5	0.061363915587406	0.0502981009599345	0.053777790814232
Wdr75	0.134803148993275	0.148432185732067	0.119524369360984
Slc40a1	0.0275317024080709	0.0136214386963999	0.0280422913743358
Slc39a10	0.160917659801324	0.1907255508662	0.161189321834664
Nabp1	0.168253124358879	0.209929364384571	0.181566354498638
Myo1b	0.00658071136073065	0.0325111577376501	0
Stat1	0.288141363345277	0.350930441702596	0.247653251881259
Gls	0.690363222782943	0.856199394736451	0.647673697182827
Nab1	0.390217027234082	0.414969898633206	0.356909392134482
Tmem194b	0.017312273128799	0.0160556484997983	0.0159156905661033
Mfsd6	0.217164643688408	0.347464029237966	0.225031282673736
Inpp1	0.0780861967850397	0.0825095951660446	0.0731579512578995
Hibch	0.0788196465893192	0.0753134626759049	0.0856233971451409
Pms1	0.0264246829844482	0.0215003325580321	0.0151065556648934
Ormdl1	0.187141141517299	0.233037203308841	0.196481175048406
Osgepl1	0.0330317597333296	0.0234774522743326	0.0342007282302064
Asnsd1	0.478508509213166	0.461572333185964	0.484611674875343
Stk17b	0.339957348272245	0.436117915543413	0.171744891994773
Gtf3c3	0.13286489270922	0.163484410779356	0.121561560716063
Pgap1	0.472618018288627	0.405276099018214	0.479671933286956
Ankrd44	0.265852770461791	0.248526382004107	0.254594803688043
Sf3b1	1.20197823547184	1.09169140762683	1.11699136175917
Coq10b	0.153108853641207	0.176925200624177	0.143944428525214
Hspd1	1.14689346523834	1.39300868850323	1.15111640284208
Hspe1	3.83500049812527	3.68779045779098	4.17548945624229
Mob4	0.62066371039845	0.71799635656682	0.58731629715949
Rftn2	0.0165714864702182	0.01083383608234	0.0198714655071541
Mars2	0.0291970390494523	0.0311744099422445	0.0337213039945232
Satb2	0.00932775522133722	0.0107837689104579	0.00920444099658244
1700066M21Rik	0.0470143499964302	0.0469991052117693	0.0468573803508391
Tyw5	0.0576451505954441	0.0560372754740824	0.0446644774157227
9430016H08Rik	0.200443381582036	0.203257079403476	0.209996477772012
Kctd18	0.0845561908815689	0.0943741845890311	0.0761735185041146
Sgol2	0.0100360029905192	0.00923995089839726	0.00447983599668493
Bzw1	1.24846281721074	1.29769496211784	1.25609153975781
Clk1	0.451677500734792	0.443717329317272	0.385114850553876
Ppil3	0.166636200627859	0.161805344811463	0.161877481029499
Nif3l1	0.0646673655532206	0.0618642869498026	0.0586195536366694
Orc2	0.127469201811269	0.11122094845315	0.115120103220411
Fam126b	0.16984691329393	0.18369872853567	0.164920298260364
Ndufb3	2.06980239807408	1.89967189441976	1.97586804305101
Cflar	0.525993019389525	0.637225702504844	0.405242253584815
Casp8	0.522064555346061	0.518732973875381	0.441176616914517
Trak2	0.13482087067721	0.179442931541252	0.119607644306766
Stradb	0.101217549773465	0.101855360946859	0.0980123835029191
Tmem237	0.154360893425014	0.174261033796968	0.153101880841692
G730003C15Rik	0.00596478954265276	0.00362847282297714	0.0100292342718125
Als2	0.0442927467972772	0.0382556983993168	0.0341276919044539
Fzd7	0.176427263674685	0.297426214509336	0.186274374159104
Sumo1	1.00622869966732	0.871494291657437	1.0416998804749
Nop58	0.178319517892073	0.162024599919257	0.177501637652645
Bmpr2	0.408544976009757	0.503763611825388	0.376539123435511
Fam117b	0.167791516171744	0.195658375442462	0.164522701484486
Wdr12	0.197077546238831	0.234535606078283	0.183301591229184
Carf	0.066405913018464	0.0675609605576575	0.0558573990937266
Nbeal1	0.369854330011364	0.409424387294402	0.278555547280774
Cyp20a1	0.170877938321262	0.181322363360948	0.147363412066332
Abi2	0.133254618929833	0.211222470937894	0.13843204810818
Raph1	0.655714024645912	0.443628764877469	0.606142415581824
Cd28	0.0901375895184944	0.102924334987197	0.0852864824418851
Pard3b	0.00156722923359744	0.0344367371518412	0.00101782102838601
Nrp2	1.60855375250079	1.88849506048118	1.56273555829701
Ino80d	0.318667357033578	0.303138891376119	0.330056323722949
RP23-13C17.6	0.0619939729318435	0.0392996857817861	0.0396614709226067
Ndufs1	0.406981572464571	0.472361522236513	0.412768677156066
Eef1b2	6.67807853030136	6.4634049158095	6.82169767959795
Fastkd2	0.0929384608558549	0.090439217807006	0.0669263897612999
Klf7	0.30137210963483	0.407713455497931	0.248443924533821
Creb1	0.283687580144217	0.295019105559759	0.208655980901781
Mettl21a	0.0864301803909268	0.0935821935487591	0.0865078112364686
2810408I11Rik	0.0108825339468767	0.0118123448749967	0.00620562702939664
Ccnyl1	0.0335725471437229	0.0453793552799017	0.0258936715612603
Fzd5	0.0222092305497384	0.0334444126340747	0.025711818077807
Plekhm3	0.383357066096856	0.388096600589888	0.327820416211956
Idh1	1.56053802077217	1.66351080898445	1.41279905779508
Pikfyve	0.380565498212295	0.401315616666797	0.315889177077299
Rpe	0.203971704292396	0.260381976878163	0.177730695036977
Kansl1l	0.0734889534496678	0.0566091279732973	0.0695935344736027
Acadl	0.982460110303471	0.924436924149373	1.19347552643934
Lancl1	0.122577581383046	0.138415465157504	0.154996787550797
Ikzf2	0.0324529432560435	0.0306577885890353	0.0276088546404742
Atic	0.313545055035031	0.377491136807191	0.270385952027035
Fn1	1.25088490977719	2.88078481650291	0.655396676670153
Mreg	0.0275069590208343	0.0198845004908805	0.06147129480509
Pecr	0.0616564603316392	0.0687702211553798	0.0530817036199261
Xrcc5	0.0188551613671655	0.0210721711901865	0.019286316467919
Smarcal1	0.132906011489423	0.141004743013346	0.124309581699547
Rpl37a	39.6327427223194	42.639133797781	39.1237262860253
Tns1	0.729395066285929	0.747573950294351	0.935793834988619
Cxcr1	0.0106876714871942	0.00380511855325047	0.0339047563448721
Arpc2	9.09232752461856	9.15866039451768	8.53012078393501
Aamp	1.01700802347345	1.18229306537726	0.986155028519915
Pnkd	0.685164461361492	0.514834116753023	0.716836696393242
Tmbim1	0.41559250873488	0.480682107507835	0.478054554334972
Slc11a1	2.19078041358497	1.55920124225435	2.14862307975179
Ctdsp1	0.417492643507267	0.397392609096878	0.393153939548571
Usp37	0.106390729883776	0.140102480085325	0.0837430427460082
Rqcd1	0.158500935339825	0.163637465335736	0.160179935434866
Zfp142	0.0681106171118418	0.0768632516952471	0.0684074664502482
Bcs1l	0.0560089865994855	0.0644597414164984	0.0354193532955566
Rnf25	0.0968656975108822	0.0943185911752136	0.089508432462172
Stk36	0.00661140147246053	0.00759322145090655	0.0118829011466019
Ttll4	0.0349867447715253	0.0471616848383202	0.0291654687414271
Cyp27a1	0.0879012431593833	0.0545062150029074	0.0682424872217365
Nhej1	0.0519694678311652	0.0422563566499428	0.0542003053160673
Cnppd1	0.469079222143409	0.450325904195588	0.451353772259765
Fam134a	0.799024480756859	0.931238204623544	0.845337330439241
Zfand2b	0.213754126369896	0.178773860522386	0.202216549686622
Ankzf1	0.0621374248007456	0.0593938177685983	0.0625642581217981
Glb1l	0.0372573996635201	0.0255202934894121	0.0325058027141042
Stk16	0.206886137478002	0.212414288361577	0.21404359476669
Tuba4a	0.497298098924932	0.428897415528876	0.585674627130437
Dnajb2	0.0496041509154041	0.0441551429823785	0.0464220546439884
Dnpep	0.316670012991498	0.287830539002974	0.325041863890249
Speg	0.12623453235627	0.11392417049398	0.131895008102854
Gmppa	0.265337267957165	0.308956915267026	0.242748793799863
Chpf	0.00683639112025722	0.0243842690385495	0.0119257572476866
Stk11ip	0.0929924816014434	0.107772235180173	0.117849599599669
Epha4	0.00124258705869793	0.0205863043725099	0.00124917804084912
Farsb	0.355483243563015	0.413059897194561	0.308199562289406
Acsl3	0.0483398556559979	0.0588726513452356	0.0399386564141532
Utp14b	0.021670825854754	0.0293581781868458	0.016618553073792
Ap1s3	0.0211292552660167	0.0391838408345809	0.0167382009488872
Wdfy1	0.256865728793452	0.267206054380405	0.297317684088716
Mrpl44	0.205180525098314	0.194832965873428	0.200444491934388
Cul3	0.644945180076789	0.667922664501995	0.628260482261608
Dock10	0.775748499779085	0.69154518719861	0.718915857844372
Rhbdd1	0.11331504803268	0.137994676936605	0.138091790688376
Mff	0.841839904408561	0.980855885237578	0.848203757287684
Agfg1	0.38990038677154	0.483272553517225	0.39264354218168
Pid1	0.646587762547747	0.793639329462505	0.271207562244855
Trip12	1.65747422645043	2.16215033274525	1.63964867464122
Fbxo36	0.0453388200400602	0.0656513201487869	0.0506711065583557
C130026I21Rik	0.0344022174046054	0.190664385806779	0.0423612015768559
A530032D15Rik	0.0253979631537222	0.012177608655955	0.0243986928188309
Sp110	0.249320034744698	0.251622165909019	0.199619758796356
Sp140	0.381148031769964	0.364306624566684	0.419491381497654
Sp100	0.394494658976038	0.401317992711904	0.375548477219165
A630001G21Rik	0.162012160154724	0.118395984770186	0.123205928424946
Cab39	1.03696032123257	1.15699004681447	0.997444349525034
Itm2c	1.26032606211953	1.7243891630557	1.07855746058998
Psmd1	1.27541435774347	1.28055695454666	1.39456238623388
Htr2b	0.183202551428386	0.10027185116037	0.202256844068076
Armc9	0.0323569937130479	0.0347760166916658	0.0440935407221108
B3gnt7	0.0190102055863399	0.00846482976398764	0.0239820407490193
Ncl	1.86512367646962	1.84771999504394	1.71820200246457
C130036L24Rik	0.017827228039881	0.0204431761988419	0.0177697753386727
Ptma	10.0135585623478	7.9486711684309	9.14783259978745
Pde6d	0.210565054900534	0.177500693470212	0.209137005721236
Cops7b	0.103551933713178	0.124351464351615	0.102285507043017
Dis3l2	0.136009294418307	0.118901794498577	0.132548415976508
Eif4e2	0.605128197673477	0.603076412198093	0.535185315339534
Gigyf2	0.314383950901289	0.290489122451675	0.31184110432869
Inpp5d	0.762314838534325	0.901339246294692	0.578196840265427
Atg16l1	0.167197126524917	0.189897441213172	0.137104509159779
Dgkd	0.365061470285275	0.400879140217514	0.351962010541801
Usp40	0.144360980147914	0.136944927761895	0.151482701057266
Ugt1a7c	0.0215673990796334	0.0111746927881437	0.0188960946788668
Ugt1a6a	0.0133498941420021	0.00747944606784376	0.0142955238679415
Hjurp	0.0794391236088335	0.0658460598214002	0.0672823878368799
Glrp1	0.014391010311295	0.0119368807647828	0.0251032279303384
Arl4c	0.2553047346926	0.383658646313783	0.149859099663167
Sh3bp4	0.0274371259460749	0.0306826414016416	0.0238176562547871
Agap1	0.631357946144512	0.740151172662712	0.829513691996546
Cops8	0.371846553935093	0.428822219374693	0.369220298385161
Mlph	0.006843340052141	0.0210061608620325	0.00812627882637397
Lrrfip1	0.381014528333439	0.288960519287987	0.373967793320882
Ramp1	0.210068387124085	0.0644193581861312	0.247438838534145
Ube2f	0.432297765073256	0.441101853395218	0.384759211249087
Scly	0.39436677298038	0.354666083350678	0.431944865849282
Ilkap	0.438035905045829	0.441677086522319	0.413661871577203
Hes6	0.246736792308458	0.226763397501348	0.234240046513276
Per2	0.0153099277575479	0.0346432793913073	0.0131859446481657
Traf3ip1	0.0387337232403784	0.0480490673086043	0.0443498064563758
Asb1	0.0310596425125599	0.0353651972055102	0.0353740821129695
Hdac4	0.115038007875997	0.132828724914867	0.111744196892974
Ndufa10	1.06115286565291	1.10088002232755	0.994605483121922
Myeov2	3.74426341667804	4.2730419514886	3.8148200784438
Gpc1	0.153979647509293	0.322116372839191	0.19939007610653
Dusp28	0.0713494404831556	0.0639660820073217	0.0716583720296093
Rnpepl1	0.574533925060285	0.54895633713469	0.521767331693875
Capn10	0.042875401860829	0.0486131173882172	0.0362339240790569
Gpr35	0.0317318848934883	0.0740590685118091	0.0205747631359073
Kif1a	0.0137568936154934	0.00359340510781485	0.0257106479607047
Mterfd2	0.100356162209244	0.0973000481256952	0.093869031825412
Ppp1r7	0.258572533068343	0.273962776557163	0.218744339232323
Hdlbp	0.680941066388714	0.794117633560335	0.640453736080084
Sept2	0.977121981677899	1.22308777824804	0.90351231326763
Farp2	0.00671127694258344	0.0132968669193546	0.00928954563726716
Stk25	0.180706468153176	0.186874651558335	0.200269409422393
Thap4	0.0977020772549216	0.1241831439437	0.116283860644517
Atg4b	0.17943597280323	0.212755200232737	0.149920461167518
Dtymk	0.251069781509353	0.268769033537591	0.220858959243327
Ing5	0.116101127490885	0.104650385633118	0.118127660205814
D2hgdh	0.0591188593530595	0.0596799022382847	0.0515514539201746
Fam174a	1.46364334303817	1.58360990535033	1.43387973768855
St8sia4	0.987102859784194	1.04026173391267	0.973591468283559
D1Ertd622e	0.501091683955162	0.545113624364608	0.446958556881597
Ppip5k2	0.148232037197726	0.181260526225303	0.11640054065337
Gin1	0.0955084583736755	0.0825003460147082	0.112727851327767
Pam	0.249756747458676	0.404188655264868	0.22634691412084
B230216N24Rik	0.0662264729459922	0.0569343899301398	0.0564847091072379
RP23-458O23.2	0.0131073837952342	0.00723254099142989	0.0144798231345792
Pign	0.157299339572719	0.160229390636366	0.118559049494842
2310035C23Rik	0.271326178660172	0.247477994168806	0.243494539188968
Tnfrsf11a	0.234080078271074	0.218343732357627	0.193320510842913
RP24-79F8.3	0.0435487801795451	0.0355836500432602	0.0444061850072573
Zcchc2	0.253166446262224	0.360590334147308	0.24380457703032
Phlpp1	0.146549604770918	0.334004719780243	0.123782058671756
Bcl2	0.0839339205415781	0.135361683705378	0.0431560816357099
Kdsr	0.129737898312126	0.125612447753544	0.134814947985088
Vps4b	0.890884692576688	1.12997473345766	0.76032816655915
Serpinb2	0.00106988422120083	0.048591659485789	0.00181036433582258
Serpinb8	0.237535471509367	0.428996277012527	0.204985112046097
Dsel	0.0217364075341957	0.0343175413292668	0.0077083829745679
Tsn	1.20455914884255	1.22027080111134	1.18061599075077
Nifk	0.267390382317949	0.282898391824042	0.266888125486632
Clasp1	0.156544676577291	0.177691786332805	0.166262219945424
Ralb	0.510270548801364	0.581912632334452	0.466110863310712
Tmem185b	0.183768555188946	0.213659587979897	0.151382920097672
Ptpn4	0.0373853349264692	0.0602795497499954	0.0359186924724596
Tmem177	0.0477546452014239	0.05959157997027	0.0407583289036585
Tmem37	0.657954135925071	0.338740914516537	0.561742736921057
Dbi	6.61715508736219	8.22452267609706	6.44294449359027
3110009E18Rik	0.0402960610309738	0.0419833637565881	0.0410072584350234
Steap3	0.34624354455222	0.42480726115182	0.381438828949342
Marco	0.150775593554603	2.1559104962808	0.0207045460462261
Insig2	0.227892071492184	0.290829773012998	0.239676839375631
Ccdc93	0.134605646867743	0.151210550091381	0.117172540911582
Ddx18	0.37490150079862	0.325376608913814	0.342273084274839
Actr3	3.87851639548935	3.79774016417937	3.62161541719242
Slc35f5	0.212962863661803	0.305062982820821	0.171681777912658
Mgat5	0.484775522643861	0.415231022266762	0.459289061384234
Ccnt2	0.330108931070879	0.316199450471874	0.331476488115947
Rab3gap1	0.274966975326371	0.331540658876122	0.258564169012146
Zranb3	0.128150188421204	0.341838532782274	0.105416124960417
R3hdm1	0.634509672293512	0.60859239031809	0.572369358843116
Ubxn4	0.794789109688812	0.741870241501307	0.814815690372226
Mcm6	0.110224529909946	0.158029534684909	0.0995133176215637
Dars	0.312582663037752	0.347716414391103	0.311941196164744
Cxcr4	0.356090821765959	0.541958329211927	0.333405370984389
Cd55	0.00213978692064792	0.121402180883985	0
Pfkfb2	0.0203363754290597	0.0201450694493583	0.0264873586598562
Yod1	0.0705032540510903	0.0721921055489545	0.0470016026845124
Mapkapk2	1.01499523900814	0.914781051080886	0.985508538901702
Eif2d	0.10530530611258	0.113852700139373	0.100188902405984
Rassf5	0.204702166890302	0.245844399750019	0.174213861794651
Ikbke	0.531541730386872	0.4788890349757	0.503968171753414
Srgap2	0.387430368367014	0.468125773552317	0.319536721397449
Fam72a	0.00917862215718501	0.0123206741375935	0.00884668796631713
Ctse	0.0495958212835595	0.0386049134823821	0.0376262484810478
5430435G22Rik	2.19214260669821	2.63241772729109	2.10222196320103
Slc41a1	0.0471681215538979	0.0695077960169631	0.0352551004263072
Rab29	0.169164649753492	0.187112147631699	0.150819170927973
Nucks1	1.18362200930038	1.57619955480041	1.18764513337936
Slc45a3	0.00354952918873515	0.0303113964468641	0.00077395397218332
Elk4	0.190379015029465	0.221245723358178	0.176123694255818
Mfsd4	0.0270245263815446	0.0221157811522201	0.0260854650722183
Cdk18	0.486553855604212	0.736805677785225	0.66999683376495
Nuak2	0.109617920911095	0.0980947427853875	0.110778710310028
Tmcc2	0.0226336345718115	0.0305405670107508	0.0158265061194815
Dstyk	0.217226202378881	0.229130464642905	0.187021658866893
Rbbp5	0.122972468316452	0.204777597049204	0.115539736809446
Tmem81	0.0227286319664163	0.0297479448222631	0.0191555159217775
Mdm4	0.167992224074519	0.185870540340401	0.159510891684154
Ppp1r15b	0.443511929104988	0.513800628847139	0.450951284006738
Snrpe	2.18673318588173	2.19386862290217	2.03790941517298
Zbed6	0.700842673739201	0.766386409566715	0.658369448155335
Btg2	0.243268157235413	0.187988994072038	0.242815155542962
Ppfia4	0.116788582990746	0.135365633731285	0.0785241139072815
Tmem183a	0.305156305313444	0.359187985306071	0.343436495759392
Cyb5r1	0.535703608929295	0.540424457047209	0.467845298673822
Adipor1	1.76030848316577	1.87044258975894	1.72974409137737
Klhl12	0.0845353941819914	0.136524099541085	0.0891931610490213
Rabif	0.136268447870901	0.132287500044695	0.129200863059815
Kdm5b	0.156466171463241	0.165168998086669	0.156475811656622
Ppp1r12b	0.0953117507846909	0.0701132910459675	0.0751010072988659
Ube2t	0.0184437891259808	0.0117103354274366	0.0170976079787937
Ptpn7	0.294988089866204	0.418925591495613	0.266320191277838
Arl8a	1.54926694505084	1.86737006506138	1.57839129010092
Gm15445	0.0150878399138488	0.0195647557919753	0.0123366621534157
Rnpep	0.951171001088571	0.814872103663581	0.825655808782052
Timm17a	0.663282565615363	0.636904857226626	0.676264594536659
Ipo9	0.123649736397457	0.137111090704025	0.135231315719878
Nav1	0.307113572970034	0.555010093857191	0.232077803406746
Csrp1	0.198436553206728	0.216994538944937	0.193654447418656
Phlda3	0.0832237536043456	0.304602290498036	0.111256020574107
Tmem9	0.101451069405682	0.125341060305009	0.0953328103491061
Kif21b	0.170399064460153	0.201848171691737	0.128973012493918
Camsap2	0.173462647732515	0.191900233074502	0.121916798767217
Ddx59	0.0440454914476204	0.0393073244057354	0.0412843419652236
Zfp281	0.1832548561088	0.191542515636236	0.158988488379891
Gm19705	0.00759618024368053	0.0138084604079392	0.0101157531852443
Gm4258	0.035362351549124	0.0246742771290742	0.025678091800648
A430106G13Rik	0.0138293002272424	0.0153023649482359	0.0116412189514779
Ptprc	2.43257037112591	2.43579343900832	2.25084047721977
Nek7	0.637851737042439	0.770458628535932	0.713835109792673
2310009B15Rik	0.255583070740272	0.314733686138261	0.219611828202939
Dennd1b	0.386574357463068	0.519155268567543	0.365834010699818
Zbtb41	0.0516192443290321	0.0545008473666752	0.0516643107544062
Cfh	0.393091386637366	0.809009812305498	0.262314116745475
Cdc73	0.272822437169297	0.290730575326891	0.261326790716866
Glrx2	0.802242455141402	0.784447632456142	0.768149792896138
Trove2	0.187907565697899	0.280503745414039	0.194647642600249
Uchl5	0.378001988521259	0.37400810042236	0.377062639398293
Rgs2	0.827619166015217	0.879188957862893	0.60438242465087
Rgs1	2.11392864358733	1.97241895110669	2.09424903228077
Rgs18	0.277367136294986	0.431076838625035	0.223468559569945
Pla2g4a	0.118159477048368	0.144530272757173	0.0868258802831437
BC003331	0.329399105877622	0.339211241567957	0.324897311249278
Tpr	1.66257805643587	1.67432823923868	1.62927193230155
Prg4	0.00227725886592482	0.375172080147355	0.000833501075424763
RP24-167M10.2	0.0174865473604511	0.0148521542710499	0.0187374804667944
Ivns1abp	0.194465107880398	0.215464768680071	0.191157924657679
Swt1	0.205208408368367	0.190597820654387	0.207395092866003
Trmt1l	0.185227449581627	0.184745955879739	0.167436468752908
Rnf2	0.16172206256049	0.201273409558537	0.147243287745544
Fam129a	0.275822757047724	0.195633739955225	0.131479081224144
RP23-370J16.1	0.0104692779307926	0.0151236804179193	0.00812693494720078
Edem3	0.113905129997874	0.143294601358688	0.114011467186125
1700025G04Rik	0.0375089345201292	0.0560494258917395	0.0289279083725138
Tsen15	0.0926842918860034	0.0938187621948054	0.089368324567837
Rgl1	1.27206303074533	0.70382554239774	2.06816412768967
Arpc5	4.62638167278023	5.37621821745767	4.23765575431197
Ncf2	2.01038591537054	2.3418508249124	1.95706284550774
Smg7	0.145361105131874	0.211995926928355	0.140862986422725
Lamc1	0.107871582686679	0.173722068708255	0.0973573826564426
Dhx9	0.392971822527563	0.384647546739458	0.372650309197185
Npl	0.0403393569551422	0.0722500840701466	0.0250256039421156
Rnasel	0.266279646712891	0.323197000490434	0.23897748637317
5830403L16Rik	0.00317835587774626	0.00263344258283693	0.0150772522123515
Glul	0.579945360296982	0.888848623099963	0.53197371620829
Ier5	0.781718103461759	0.804934362209232	0.822941647460199
Mr1	0.0780856213846616	0.0828456093726132	0.0865549643650094
Stx6	0.207815434969552	0.225605186647282	0.218136857442829
Xpr1	0.385478836990051	0.469953954780902	0.414373314855468
Acbd6	0.524483169724066	0.536602180559737	0.529898959042881
Qsox1	0.0865280470794583	0.100901835588874	0.0733407198365739
Cep350	0.383988304142908	0.320139733854269	0.381369734246702
Tor1aip1	0.89426146657936	1.01793939590284	0.762425678401297
Tor1aip2	0.373204371104774	0.534359441763103	0.362457974621687
Gm2000	0.452864275143472	0.398368239639464	0.44216612549796
Soat1	4.65182738441469	5.12514757377111	5.35497697715205
Abl2	0.248893364640932	0.317760876324739	0.241906925397176
Tor3a	0.438711047548602	0.536077206736591	0.471831137694104
Fam20b	0.207087314586989	0.270000108717314	0.190184262487061
Ralgps2	0.0174026345432369	0.0238732804661368	0.01060029656062
Rasal2	0.079718942987231	0.104581254947089	0.0666408093558341
BC026585	0.158566833941374	0.194300848537665	0.122896734218372
Rfwd2	0.418949667725916	0.407369933408362	0.400525522499116
4930523C07Rik	0.0351447480438986	0.0190136344365178	0.0376467273693877
Mrps14	1.47123232832527	1.28873677940716	1.35531214009587
Cacybp	0.848460226117569	0.823658756388208	0.799833158748133
Rabgap1l	0.0642067946201244	0.108972599485733	0.0691883228975971
Rc3h1	0.279038833856065	0.33240617459491	0.241889734414057
Zbtb37	0.0205694915052789	0.0159172365582343	0.015089953831379
Gas5	1.61621887379754	1.90847941914134	1.37218788843592
Dars2	0.0628760010334536	0.0714477138828487	0.0547890844465014
Cenpl	0.0348216626677393	0.0334719265125797	0.0381500015910094
Klhl20	0.103565345380742	0.0938253647955448	0.118986011433336
Prdx6	0.984079350846514	1.07540025875269	0.918041694694744
Suco	0.153778794607999	0.196763812416085	0.138914373404057
Pigc	0.145133372878654	0.167751827949767	0.1378949492566
Mettl13	0.0484221854225176	0.0497026046741403	0.0504157427778477
Vamp4	1.20030672137743	1.18887912532122	1.26489827602797
Prrc2c	1.03122884374926	0.897932920877256	0.942030695717304
Prrx1	0.000926143304656227	0.0107756703286952	0
Gorab	0.0509358071385225	0.0645564657576448	0.0574472644453679
Kifap3	0.348261241076128	0.316302217839461	0.343502452922319
Scyl3	0.107449479456228	0.111135436147688	0.0957913927634029
BC055324	0.0106936134230974	0.0130342440235171	0.0112272311309613
Mettl18	0.0332181047466721	0.0263293211724535	0.0314506610039632
Selp	0.000780455486488436	0.107877948912746	0
Gm16587	0.000378222779820405	0.0468030554953955	0
F5	0.00293190747716179	0.0545192740390712	0
Slc19a2	0.016657855251595	0.0179288971205835	0.021169049413583
Ccdc181	0.0683073016658146	0.0680069424949555	0.0592684683420368
Blzf1	0.0696573563472764	0.0646188489926693	0.0734050556197803
Sft2d2	0.382222398748231	0.377027182530805	0.381111350033492
Tiprl	0.26805484734976	0.254005134951211	0.272022888043887
Dcaf6	0.0624457474647962	0.0828141047924709	0.0655750839272092
Mpc2	1.49600955605129	1.13225068944619	1.52901168611081
Mpzl1	0.0113541189432772	0.0053223494724008	0.0179925102518006
Rcsd1	0.0800425477152623	0.0696134945009823	0.0669361745204499
Creg1	20.1147379798705	18.6103794080449	23.8071192918459
POU2F1	0.0538128111549416	0.0621816750167087	0.0407568987816973
Tada1	0.156775013848683	0.179650244039054	0.150582457586133
Pogk	0.24198810900221	0.200766339629519	0.276412002671906
Gm16701	0.00600986035296723	0.017201553009198	0.00506499098649587
Fam78b	0.0532708651051205	0.17814747845488	0.0524963498245697
Tmco1	1.34235445830479	1.26040291128737	1.34515772333004
Aldh9a1	0.329479547353972	0.246114476478233	0.262893070303579
Mgst3	0.775285362310936	0.750929533350627	0.679567570632825
Pbx1	0.171182445748683	0.200012071584007	0.181509504041696
Hsd17b7	0.0490921325485915	0.0938246283548154	0.0313878242057559
Uap1	0.0851259237138376	0.14065378333863	0.0675124815050102
Uhmk1	0.550954826605503	0.728702366772451	0.522377788195371
Sh2d1b2	0.0164813929161938	0.010792236198844	0.00998159030855176
Nos1ap	0.00862668126662688	0.00592546229112069	0.0115751190981973
Atf6	0.464401544311127	0.436956020682901	0.476353347325302
Dusp12	0.103341151648389	0.0831988354430764	0.078493970961484
Fcgr2b	0.688963241586748	0.625490416922668	0.586742122177512
Fcgr4	0.512909753784636	0.444654691514277	0.594194313633085
Fcgr3	4.57719782090246	4.47022259878542	4.99827972443117
Sdhc	0.769822005720131	0.946866259849299	0.662862751768383
Pcp4l1	0.0384321435002055	0.0148137083078702	0.0203801507018475
Tomm40l	0.131764586771926	0.15422672389282	0.108983990671424
Fcer1g	30.3118285674785	20.9975955169229	27.4906837268111
Ndufs2	1.02516404282258	0.985880497681892	0.978298965503432
B4galt3	0.133748704695362	0.209267271419432	0.107624696128129
Ppox	0.0815466952543756	0.0705956748556221	0.0671328024674538
Usp21	0.0631969044928066	0.0452527932720566	0.0547718622132492
Ufc1	0.938047275336983	0.932241988661153	0.929484873755488
Dedd	0.119364748688117	0.114107904892565	0.124891429222696
Nit1	0.216575802458675	0.226039060174896	0.204638585983435
Pfdn2	0.975777238449318	0.953953564741019	0.933087366081567
Pvrl4	0.0514603309296979	0.0315312361096793	0.0470137014645579
Usf1	0.242614251329965	0.258263089421326	0.2719850400824
B930036N10Rik	0.0173505709835774	0.00937821633169164	0.023900639153227
Alyref2	0.0483012306010553	0.0435901821829596	0.0490581851823368
Cd244	0.00214889158605952	0.119417656477459	0.00077395397218332
Ly9	1.5108295911661	1.72804157472522	1.17201392161341
Slamf7	0.872790719759539	0.44504268395059	0.936636349998687
Cd48	1.52000256485723	1.40142946018664	1.33166932976835
Cd84	5.23002918606487	5.02689091277777	5.06225546121439
Gm10521	0.0492456735364471	0.0420095012371798	0.0529686850620835
Ncstn	0.568932967368331	0.592008106279817	0.5118447865076
Copa	0.678791225498407	0.783538580268553	0.583252989678564
Pex19	0.257302084150702	0.299309575174043	0.211037794514924
Dcaf8	0.30610645337476	0.382446468459866	0.245539064760898
Pea15a	0.935517934592864	1.51636385999356	0.854015070847705
Igsf8	0.870009433062019	0.967197886343713	0.914279826076364
Pigm	0.122844426710834	0.128138294170073	0.086355377692054
Slamf9	0.0725403471361282	0.117006720000114	0.037333266922912
Tagln2	3.00331118812555	3.83795373714066	3.16720857985678
4933439K11Rik	0.0178934682196034	0.0186935043271674	0.0164432854380246
Vsig8	0.0111845923687127	0.0131017195148137	0.00602088113423598
Slamf8	0.340845086727177	0.331480349574775	0.488874594126372
Dusp23	0.198466034661388	0.202963015102451	0.160452303001902
Aim2	0.311808295719321	0.308216132667274	0.358935623856874
Pyhin1	0.0845662219534963	0.0688585796430036	0.0637779446202427
AI607873	1.01850545364489	1.03031769446351	0.998354503033324
Ifi204	0.398468646465963	0.33728789809097	0.334691030454101
Mndal	0.512590120034879	0.510300585171125	0.460939722060954
Mnda	0.112376952226152	0.091433818382983	0.0956158339424718
Ifi203	0.49153352390513	0.438994584122002	0.489910272863277
Ifi202b	0.367389579423229	0.302890688002144	0.355711096534018
Fh1	0.27025953030595	0.235608837378836	0.288559865946926
Opn3	0.0135307353380472	0.016061714544337	0.012811560928484
Cep170	0.243657881207757	0.272198980955548	0.222347005426511
Sdccag8	0.125292563088546	0.116316437725845	0.128457261822811
Akt3	0.158237134734927	0.175833889021772	0.190467257548792
Zbtb18	0.371570124212201	0.486416631430356	0.366774107656952
Adss	0.533585759453622	0.673667635067803	0.543006892604954
Desi2	0.350790250108922	0.347290934570113	0.351326479434439
Cox20	0.573212124238811	0.596643014909261	0.526339477500696
Gm16586	0.147681804757638	0.139651703370589	0.118361029853841
Hnrnpu	0.888064304971895	1.00067688747195	0.812849704205768
Efcab2	0.0129400817396063	0.0114451693659978	0.0111547029061792
Smyd3	0.228109534133262	0.165632852956786	0.282103455485765
Tfb2m	0.0575840651161889	0.0673371222899071	0.0726902453467211
Cnst	0.0511917853005321	0.0483316807028504	0.0482666688201936
Sccpdh	0.0419962418366523	0.0949519323467134	0.0414005736719911
Ahctf1	0.132565827074024	0.121536551622856	0.117071196996497
Cdc42bpa	0.0101459857107333	0.0670940529727598	0.0173676554186508
Adck3	0.0109286646500263	0.0103421869154051	0.00825167719461251
Psen2	1.55646088732307	1.21900746271834	1.87655104265266
Itpkb	0.329043413104369	0.45841310250352	0.293423637749203
Parp1	0.362107331534606	0.289089627992995	0.307095020691194
Lin9	0.0317055043538622	0.021331439018978	0.0151436956186373
Acbd3	0.63652305518532	0.764778043202234	0.61242086901733
H3f3a	9.08230950371217	6.18045083939355	8.50602807759549
Sde2	0.228242661301186	0.200632158576704	0.228988223517688
Pycr2	0.209694085073723	0.212370119667697	0.216803099436945
Lefty1	0.00784054818201504	0.0138862897495687	0.0030883840461083
Tmem63a	0.110285043024517	0.132321812429227	0.115066714389164
Ephx1	0.0245696596699247	0.235478585934029	0.0274684129886576
Nvl	0.0669223945924662	0.0656548780881537	0.0542125922151194
Cnih4	1.17767010688424	1.100612418059	1.29023620428874
Wdr26	1.56428280084709	1.65520084523171	1.44821058675876
A430110L20Rik	0.00687610802720959	0.0088355140362359	0.0113624685638359
Lbr	0.127408702570109	0.110389819017354	0.0932824535888406
Srp9	2.34400810967338	2.47890440075801	2.37397685351246
Degs1	2.70981815228937	3.17807325348819	2.69614621790897
RP24-131B6.1	0.0405344172446815	0.0702662366848348	0.0358016341002253
Fbxo28	0.281028981373539	0.293212261946672	0.28887801198355
Trp53bp2	0.0725457790680728	0.0928339565500389	0.0784458407373318
Capn2	0.462034861371198	0.515149346385962	0.481003580494497
Disp1	0.0308663718113836	0.0224467283041243	0.0401260709244481
Brox	0.48994039334866	0.57937657470794	0.396785831730171
Aida	0.240228463774182	0.28257267325654	0.255849254032094
Mia3	0.642740214506296	0.786027471024553	0.72249376678181
Dusp10	0.0165352521591326	0.0326646306171701	0.0135599948478743
1700056E22Rik	0.00558218219190599	0.0121551686591323	0.00338733620125006
Hlx	0.145080387156359	0.146347290973649	0.118162581850395
Marc2	0.796671921064938	0.786180080412301	0.764125429618405
Rab3gap2	0.45364010537666	0.470822681752679	0.458917807493785
Iars2	0.28587145457211	0.311560393673912	0.276029684728678
Bpnt1	0.104741221115073	0.149402670961667	0.102792261752838
Eprs	0.748739454173262	0.799972402783487	0.766258997390444
Lyplal1	0.0171988653645405	0.0591716054848256	0.00819632837399926
Tgfb2	0.00194804165958626	0.33563759694376	0.00415232851863629
Rrp15	0.120086026896691	0.113434231544063	0.113327534288912
A430105J06Rik	0.00613401137464775	0.00811065388560809	0.0114738269111337
Gpatch2	0.123996061787015	0.123046088100084	0.117694529890371
Kctd3	0.0439033943368576	0.0542030584425988	0.0270782897764642
Smyd2	0.131638313423044	0.221380257672541	0.160811791228606
Rps6kc1	0.107400936472138	0.143990138948916	0.0995046248367543
Angel2	0.334098578089932	0.342410079045164	0.285955308245988
Vash2	0.024659962329737	0.0256233237343957	0.028203328171415
Mfsd7b	0.648743795212538	0.566448207303533	0.793767186848483
Tatdn3	0.0598989550224317	0.0567630478764781	0.060121855226182
Batf3	0.100767436909138	0.0724863979662152	0.093031206442968
Atf3	2.23342747957295	2.22722024082992	2.48385344855315
D730003I15Rik	0.118915923141973	0.102153052370928	0.145087897688746
Nenf	1.58907445804636	1.61407998470449	1.70546617447726
Tmem206	0.168789986702054	0.164231930347294	0.144772220818376
Ppp2r5a	0.751866153580598	0.803138881674482	0.745480733105542
Ints7	0.0821665900477242	0.105606619693734	0.0905001097201673
Lpgat1	0.463387319351734	0.54179020853204	0.521755321834167
Slc30a1	0.284751654235873	0.272187320949849	0.337817080089277
Traf5	0.0149363961853286	0.0168602311305626	0.00356397478405495
Rcor3	0.136850931741163	0.166676586824943	0.144938184402355
Hhat	0.00750495797757078	0.00780297531879648	0.0134043514062176
Diexf	0.0674735086494549	0.0787123654963734	0.0655471132166529
A130010J15Rik	0.0427394103113044	0.0387820267040893	0.0371330027219766
Traf3ip3	0.0255627949352587	0.0216821747500885	0.0149706382249248
Plxna2	0.0514540910675015	0.0685692447612212	0.0642311332757121
A330023F24Rik	0.0453197834283751	0.0600121451561	0.0362230125203302
Cr1l	0.395032500682843	0.330444595520276	0.405999761654019
Fam171a1	0.003565999838065	0.0769351328649264	0.000603276030154149
Nmt2	0.193762440419812	0.293785746093625	0.201286965009983
Rpp38	0.0542386591776402	0.0508307070729379	0.060236938835847
Meig1	0.00924045054434364	0.0125764234413867	0.00868233715981477
Dclre1c	0.100982539611949	0.0743252225974032	0.0883796482588063
Suv39h2	0.00732776329522181	0.0124587996967346	0.00659732403765473
Hspa14	0.257955017929778	0.231783164239594	0.224715662873215
Fam107b	0.315856890618662	0.148300911834625	0.374440461190659
Frmd4a	0.322320451316104	0.333511667434129	0.360712696380689
Prpf18	0.201726825451215	0.245136018526617	0.191406589802012
Sephs1	0.091000544237362	0.098358294397679	0.068122118823706
Phyh	0.479351127290453	0.472023616320621	0.427828088676912
Optn	0.242905946949458	0.282648640551814	0.319221535024397
Camk1d	0.27831126072238	0.320956855632419	0.203122783290709
Cdc123	0.357304594003568	0.345204109704481	0.352305906818176
Nudt5	0.26569791946151	0.297886574790556	0.22776950011723
Sec61a2	0.0321216817102671	0.0278060487969649	0.0328753731543686
Upf2	0.170956972580723	0.172170190162115	0.179619368306641
Proser2	0.00225360300047323	0.0331523261422201	0.00167963290782983
Echdc3	0.0297838160971675	0.0501039113637299	0.043954738575003
Usp6nl	0.147630307414674	0.243562179235623	0.120817528703192
Gm13391	0.0494911709030074	0.0670032856579732	0.052654521430439
Celf2	1.69040128110416	1.84969169552652	1.44527119145967
Taf3	0.190679893964345	0.171604284271108	0.186635447073924
Atp5c1	3.32458860861134	2.75735497019497	3.37489032121974
Kin	0.158450420358606	0.145718537382796	0.172999567145936
Sfmbt2	0.0196133297545316	0.0137100965212008	0.0202720131863687
Pfkfb3	0.157721665258952	0.223826432103028	0.139888561700899
Rbm17	0.419379420914527	0.468892714848895	0.360095695815994
Il15ra	0.0291724053905957	0.0363446753335317	0.0381559089389161
Fbxo18	0.223455639833756	0.242688765892611	0.209204334199982
Ankrd16	0.0948129555755496	0.0847842940418678	0.0945429754474495
Fam188a	0.198511846751793	0.177723443994147	0.229197464020207
Pter	0.024828670204073	0.035502424287292	0.0220637228091536
Rsu1	1.04599272051219	0.915047829587018	1.03272382696072
Trdmt1	0.0475915240631895	0.041147081281096	0.0484874833260709
Vim	21.6126680983815	19.5434824405904	22.39437758827
St8sia6	0.00422863084756411	0.0259344078164999	0
Ptpla	0.14874870794093	0.152154243066973	0.122942645522033
Stamos	0.0101177622328489	0.00866243695204802	0.00532472142679292
Stam	0.157682468075053	0.187967710307356	0.156946071783781
Mrc1	0.829253244547064	0.940312218896848	0.660585861336094
Nsun6	0.0466336925855848	0.0439938618030711	0.0381035862954978
Arl5b	0.0534751306889895	0.0585736680729556	0.0422316338992229
Plxdc2	0.0144739780426648	0.34925712074826	0.00916487458970263
Mllt10	0.297989892211922	0.308614122928192	0.291964241826819
Dnajc1	0.390922645531457	0.402664747596247	0.385163684202947
Commd3	1.34908432736187	1.43950179056047	1.35531510949687
Bmi1	0.139440620026317	0.195765430018936	0.131294130485881
Pip4k2a	0.600333793673503	0.903961818097849	0.539869825356066
Armc3	0.0278291778107712	0.0490444773450236	0.0350076880968071
Msrb2	0.0701300359873101	0.0903156443486579	0.0600036419053279
Otud1	0.0509181888326134	0.0677736288071012	0.0485688228026722
Etl4	0.0130318475439194	0.0125774020065969	0.00711245135599287
Arhgap21	0.125778765655481	0.169090318865342	0.110594291582912
Thnsl1	0.0226720714780366	0.0258489565534849	0.0216393840562688
Apbb1ip	1.04125307063645	1.28557385818321	0.865198969781824
Pdss1	0.0164497629333064	0.0138222507142067	0.00730369008632011
Abi1	0.90607542285678	1.05383712619704	0.834002534676307
Acbd5	0.44053303146124	0.471207383985602	0.433834767905993
Yme1l1	0.40230494178789	0.433209309507043	0.420586048028937
Spopl	0.195549528154746	0.194428744687997	0.173826426329005
Hnmt	0.16407202944325	0.118769928419608	0.168089606363313
Il1rn	0.14885835735696	0.49727111542063	0.168179984671407
Psd4	0.12629084636586	0.120523236129555	0.115596224862295
Ehmt1	0.185041449285228	0.180212346160883	0.17152168232015
Arrdc1	0.296321584004859	0.326223818531502	0.241750930305734
Zmynd19	0.0426493865357978	0.0425957557042271	0.0384182442621017
Dph7	0.0264494447007775	0.0221377023423231	0.0206004932434662
Mrpl41	0.641988147292137	0.667323621869971	0.653098800554352
Pnpla7	0.762351354489233	0.667381634658271	0.838547713207513
Nsmf	0.0291729254557152	0.0310861448179949	0.0360721978930038
Tor4a	0.0770250761514761	0.0723183055682181	0.0760194180983034
Nelfb	0.180979002904865	0.16002054472465	0.16416744341328
Tubb4b	0.660067779616501	0.638929239418917	0.66453368494748
Ndor1	0.0763303617145631	0.068190006876983	0.0633077029748902
Tmem203	0.176733981457815	0.179127171929625	0.188632805475707
Tprn	0.0477917400422457	0.0402006593133777	0.037597023755875
Ssna1	0.420630956654507	0.346135361690244	0.414444913679751
Anapc2	0.295485365420078	0.284372802591764	0.288307525949852
Man1b1	0.170336780670681	0.173632360931213	0.155964150239379
Dpp7	0.737856235123331	0.806012665221855	0.783339063919726
Uap1l1	2.27303411232647	2.26116973860731	2.28844559171804
Npdc1	0.0101564070919645	0.0390585270994957	0.00902759946840015
Fut7	0.0721287895498533	0.0511293002381738	0.0639289825192651
Abca2	0.123957534595504	0.102519195415623	0.1056766475968
BC029214	0.0950391848503394	0.0937388057630337	0.0729187092429793
C8g	0.00793828160932802	0.0129454905050751	0.00353844816812582
Fbxw5	0.206080603053609	0.248602136398509	0.207639960152796
Traf2	0.0614045634834588	0.0728619011974447	0.047182747739457
Edf1	3.03334232517305	2.2270794743102	3.09157075275671
Phpt1	0.0765049112243239	0.0602623727192521	0.0836546869517142
Rabl6	0.428517420285592	0.459153286154042	0.366846713707088
Tmem141	0.496809998599823	0.627243847149803	0.424205803965619
Fcna	0.134786385558133	1.15902045085929	0.0651650392946113
Bmyc	0.11801676519502	0.169911290721701	0.0962300414785991
Camsap1	0.115968743563351	0.133464912203433	0.116797931470229
Ubac1	0.175634435544307	0.197470334467579	0.195927364443093
Nacc2	0.291960150756716	0.410441400463069	0.231493004517765
C330006A16Rik	0.200670873461335	0.268656102385635	0.167309290609086
Qsox2	0.0536382486412099	0.0713936067675957	0.0408202913805684
Gpsm1	0.0137428491681202	0.0230068885799822	0.0105204123373921
Dnlz	0.318684545972513	0.325732961523941	0.321713548681305
Card9	0.0725761362937414	0.0673275249312084	0.0538386879188683
Snapc4	0.0401747431479509	0.0458468571690792	0.0373521939502626
Sdccag3	0.311586728946165	0.359574906145636	0.308508108859704
Pmpca	0.219793568913514	0.273319028278558	0.172611235125103
Inpp5e	0.0550438189495912	0.0582731300130778	0.0567156814919968
Sec16a	0.208412003125654	0.232945846231295	0.16998686511091
Notch1	0.138818158369038	0.178189477987136	0.103967423228265
Agpat2	0.352721497937821	0.293630560019169	0.343003539935773
Snhg7	0.0500940559019966	0.027365005538885	0.0314530142301179
Surf6	0.0656264362635043	0.083364280028453	0.0551745669943639
Med22	0.141734827807334	0.153063423459612	0.163598126942799
Rpl7a	10.3879969856956	8.72697478525079	10.3820734053126
Surf1	0.235521216989497	0.21888558372402	0.212229706126832
Surf2	0.132510961995841	0.113912226423134	0.136184596365964
Surf4	1.05978971193193	1.18534477244667	1.06515466843816
Rexo4	0.174864961584098	0.178291802281164	0.162488469874365
Cacfd1	0.21772545491202	0.203779735853678	0.198637984407059
Slc2a6	0.0911682652911438	0.148089351518147	0.0806995453515141
Sardh	0.00239957934166166	0.027900343204434	0.00250032203129794
Vav2	0.0782270866855081	0.0971705520061824	0.0893863283336098
Brd3	0.274305484228666	0.267609237118686	0.2854086696239
Wdr5	0.145388725529554	0.18974854873631	0.113664829506535
Rxra	0.442571696723953	0.467673927869767	0.393294596131982
Olfm1	0.0343385538426262	0.100455222963634	0.013665565154148
Mrps2	0.100205176641733	0.108138954180392	0.0714046493251681
Ralgds	0.122645030725281	0.0794624791761653	0.118844186877914
Gtf3c5	0.0276014373316738	0.0374837862859911	0.0268708976899196
Tsc1	0.252245456389262	0.291532587589498	0.283117206615208
1700026L06Rik	0.126162586869543	0.128478425558636	0.154616464017165
Ak8	0.0328115145779482	0.0586321555349492	0.0524257867487144
Gtf3c4	0.127320840602678	0.192881513525319	0.119287551446271
Ddx31	0.0840435121526721	0.116819760623073	0.0649995120949059
Ttf1	0.125014370010797	0.133340422672326	0.116541955924462
Setx	0.219280173309576	0.30890874811806	0.174300129468783
6530402F18Rik	0.0139846699620476	0.0238399353205614	0.0165145323396599
Med27	0.073001023846324	0.0856048119246643	0.0728821390171649
Rapgef1	0.171897566871232	0.235942508499805	0.138213047981582
Trub2	0.115480378748474	0.117426672060141	0.111728617591402
Coq4	0.0794915137388132	0.0832091189819059	0.0859915074284978
Slc27a4	0.111765807908919	0.174284940085013	0.0951053253695093
Urm1	0.152410638717683	0.131278674786199	0.160299864446472
Cercam	0.0192411488726702	0.00871475130741774	0.0221353146066
Odf2	0.213392259492024	0.197779909002309	0.201700833143883
Gle1	0.117560288640999	0.122913699891234	0.0963024534210467
Sptan1	0.326635747327226	0.328288066549767	0.302612881825199
Wdr34	0.0420512803134948	0.0552072010217204	0.0530215837980903
Set	1.56798929752334	1.68398889117092	1.42836520158343
Pkn3	0.0183801818377703	0.0125865838431531	0.0209310760136512
Zdhhc12	0.199847748871961	0.179428587898107	0.214369805134609
Zer1	0.0607612396650858	0.0625605289723629	0.0387712683352139
Tbc1d13	0.296060597502405	0.412743521279953	0.246991508525946
Endog	0.097990407410419	0.0980415039746585	0.0884455068498262
D2Wsu81e	0.0769045071663806	0.0743231461603745	0.0727964337980117
Ccbl1	0.0134658624364425	0.0169103535887914	0.0205055512099695
Lrrc8a	0.121848228317191	0.137632721531444	0.11981882459634
Dolk	0.125846249593746	0.108150611606669	0.141905799656539
Nup188	0.0851529515945705	0.0747361439254004	0.0783994137369873
Sh3glb2	0.242026317384168	0.30958485628736	0.209063213474753
Fam73b	0.0239876550763662	0.025774119247934	0.0212524483309759
Dolpp1	0.1055126278303	0.119793483132858	0.112206700215915
Crat	0.320959839063957	0.483784711254957	0.289930071584272
Ppp2r4	0.516893407275583	0.640274094307631	0.453467313321135
Ier5l	0.0952962656547914	0.10325413032832	0.0776418646087844
Ntmt1	0.0919209021618867	0.0747041810637437	0.0948971308542251
Asb6	0.07450048909418	0.100595669601678	0.0716298627088769
Ptges	0.0146714298602313	0.0593919988108832	0.0148949697774756
Tor1b	0.227590307717817	0.280170047595021	0.208270030428346
Tor1a	0.389432742371935	0.346583446554269	0.355001605442415
BC005624	0.651456663904457	0.622063547218237	0.59341042439365
Usp20	0.0358730586717816	0.0604156318666036	0.0276094967516973
Fnbp1	0.386592489566767	0.344989717494488	0.300003290631965
D330023K18Rik	0.0851239028887456	0.0694455603531915	0.0813222382725282
Gpr107	0.298203328658106	0.28563507969404	0.276460797763708
Ncs1	0.0064222284483313	0.0260407181472336	0.00507532457105307
Ass1	0.0631180211372137	0.0699028130067838	0.0835650640764837
Fubp3	0.137154817326549	0.171039384832238	0.106916602785874
Exosc2	0.0980016080453785	0.103681689395193	0.0763640809823782
Abl1	0.20120368040226	0.220043143930303	0.147044860373449
Nup214	0.238851088681505	0.250820307071901	0.212182371483292
Fam78a	0.060544418970661	0.0741995977592667	0.0534251336903961
Ppapdc3	0.011326344212982	0.0134246050515005	0.00619571454640267
Prrc2b	0.344522414878274	0.337153749490895	0.403664827280368
Pomt1	0.0530780591776476	0.0475796056468988	0.0412228919009559
Uck1	0.0646291159346344	0.101718414789339	0.0515901670944952
Swi5	1.91811765547548	2.03205224427293	1.83522984589104
Golga2	0.194173846880699	0.209142068884956	0.177745908904432
Dnm1	0.00774610086326391	0.0577247909432156	0.008138594599142
Ciz1	0.225679103640844	0.224933500185261	0.205452254968564
1110008P14Rik	1.39762915536664	1.67185509797156	1.49419386200728
Lcn2	0.0561333285132693	0.211538451746812	0.0364836735388381
Ptges2	0.107879578533081	0.103718379140183	0.121082447858557
Slc25a25	0.0787513296245788	0.0758791205384134	0.0639225828145921
Naif1	0.0285680201420672	0.0454406399755561	0.0310234215968975
Fam102a	0.0605295744214795	0.0958839132776022	0.0536196098592866
Dpm2	0.323628669069941	0.285723728885497	0.29022510987984
St6galnac4	0.729161111629697	0.859945974931731	0.873892760852939
St6galnac6	0.293628028573983	0.300121944375188	0.358613182420058
Eng	0.0986047408763161	0.120833693187551	0.0857822995669899
Fpgs	0.0277510103986787	0.0335502435926086	0.0237432114384315
Cdk9	0.954469276413906	1.05271777158317	0.997214894346863
Sh2d3c	0.176957239957942	0.142023294840649	0.21925089721901
Tor2a	0.474163121074218	0.341066225610856	0.622794312387565
Ptrh1	0.194328404326808	0.251655928322278	0.259549911174413
Stxbp1	0.0653995665563478	0.123157505590518	0.0749257451287165
Fam129b	1.7954979380371	2.52874575925239	2.02002674479962
Lrsam1	0.0596855297583612	0.0670045969687757	0.064288640073298
Rpl12	12.5829129471708	11.717326968574	11.8785524159275
Slc2a8	0.127428847029749	0.115005574460973	0.0922147120454293
Ralgps1	0.0214503897836494	0.0526400275543683	0.0097757584920088
Angptl2	0.00395203830693235	0.0102917179212711	0.00324242577663918
Zbtb34	0.058918493982908	0.0676040180436411	0.0500327248987454
Zbtb43	0.0944611148975678	0.0982608269838226	0.0897364030812881
Mvb12b	0.191464265952589	0.208085789256302	0.14753383100467
Pbx3	0.0864585266180544	0.164712624194559	0.0780047657884279
Mapkap1	0.321962243191778	0.324149608679986	0.339329214851755
Gapvd1	0.780196904020878	0.86334353882061	0.727788863324578
Hspa5	3.0222936216248	3.22761193788379	2.52274719297288
Rabepk	0.112443544129769	0.119760175704641	0.108704417294781
Fbxw2	0.427493303073612	0.350020389277074	0.400962289056397
Psmd5	0.194744361260111	0.273535181059439	0.196000267423302
Traf1	0.0488665578087487	0.0464933537982325	0.0417693481457257
Cntrl	0.183380746752278	0.133931284261349	0.177814171354121
Rab14	3.07154940913373	2.89656753127649	2.99912403271572
Gsn	1.41479499306578	1.15639392316151	1.16393263978935
Stom	0.891943562467746	0.913996860966986	0.880370164282122
Ggta1	0.272109846067198	0.091352805049834	0.257557142893978
Dab2ip	0.00338949293544767	0.128352134694982	0.00202531809646023
Ndufa8	1.65717388942723	1.49559738488327	1.55604238735845
Rbm18	0.151145011159645	0.157284566499679	0.162198887964937
Mrrf	0.0963432715438025	0.0939748940641265	0.100489599872221
Gm13431	0.0149969733056183	0.0109275532522749	0.00699002596710645
Ptgs1	0.151236034319666	0.159959437899886	0.113230026129381
Pdcl	0.239188350503821	0.25557986613112	0.235657968210936
Rc3h2	0.22993767635128	0.291869933649364	0.218718754073038
Zbtb6	0.0963057711476953	0.11088107073482	0.0923883943244205
Zbtb26	0.0203719049641075	0.0186298184597433	0.0127771018276815
Rabgap1	0.261468158888277	0.29322534270468	0.251475322229112
Strbp	0.0704393429627457	0.080255973995677	0.0928802484639209
Dennd1a	0.313776890648288	0.291932893150102	0.288615450981775
Nek6	0.204668185187209	0.222841516772461	0.152312465281795
Psmb7	0.897417231563227	0.861431497477444	0.840076555473207
Nr6a1	0.0212687178647891	0.0308357196343515	0.0166856915515989
Rpl35	13.9049063113583	13.1802599077934	13.669745352551
Arpc5l	0.628445414986985	0.627474127329064	0.610420753452194
Golga1	0.11102837524336	0.113279660273075	0.107700559058375
Scai	0.0615199111073218	0.0596588445043778	0.054951321903052
Ppp6c	0.430284315765319	0.476394003043176	0.437103460676285
Arhgap15	0.224170945353514	0.176214909005187	0.174799979560369
Gtdc1	0.0864378961445744	0.0869012078709324	0.0754575845148102
Zeb2	4.46560613706347	4.26400666834641	4.23984069574178
Zeb2os	0.297249238574019	0.228133677113794	0.250946613997771
Acvr2a	0.021182438545813	0.0264620038151462	0.0225719068564544
Orc4	0.152832698366591	0.12038308469988	0.152783449281371
Mbd5	0.0868484885035786	0.0839501177907373	0.0658783973405029
Epc2	0.195798003122318	0.166863626325562	0.189531364600283
Kif5c	0.0315847104981203	0.0282445822225625	0.0262800574399564
Mmadhc	0.323285064123085	0.364568080563359	0.276382072003162
Rnd3	0.0251485057261145	0.0208723891005403	0.0164323040012884
Rbm43	0.170864143447852	0.142838247533529	0.192979215393969
Nmi	0.139558128275367	0.119409573030193	0.130181327330936
Rif1	0.165545427173592	0.121413829726283	0.140435954330418
Arl5a	0.61581546462447	0.805683084597719	0.683740867946869
A430018G15Rik	0.0202197101410322	0.0117986631358273	0.0167522549498773
Cacnb4	0.0106736587374189	0.0161292970088738	0.0100076418625101
Stam2	0.278052724100797	0.329704389007449	0.241489228701955
Fmnl2	0.111658455041088	0.143088618941737	0.120566904749556
Prpf40a	1.06666793426374	0.974571079556941	0.998316063523421
Arl6ip6	0.174853177604559	0.175610035661881	0.157851797617497
Nr4a2	0.0118575785926183	0.0143744575195861	0.0093220482006846
Gpd2	0.180943711582599	0.194324122343235	0.164378877634864
Cytip	0.0637081447773929	0.0726897325810719	0.0640316299571881
Acvr1	0.0433296757231704	0.0561274448244586	0.0140416194795466
Upp2	0.0804194826529744	0.0852643040563903	0.0738616558130241
Pkp4	0.149175532748696	0.226779758767978	0.154482518775379
Tanc1	0.00990038734984916	0.0739624996333896	0.00995779970157073
Wdsub1	0.120844157450249	0.0888480733147583	0.123626923995595
Baz2b	0.481668966829019	0.503386631303705	0.464975477221041
March7	0.439536930273227	0.443034635872172	0.459681293575847
Cd302	1.30983617676047	1.16134143595372	1.23522768651534
Ly75	0.271776886377502	0.168335239315837	0.42901450597377
Gm13571	0.00846430538128443	0.0145709386201435	0.00940367301819443
Rbms1	1.95604067407701	2.14418730372602	1.84397707091868
Tank	0.311645711480322	0.360849206659663	0.316289966899691
Psmd14	0.547116037396761	0.543946349559914	0.447187065086621
Ifih1	0.173485730529	0.191515703991085	0.174985711163593
Gca	0.0532134000079509	0.0815004867937772	0.0766273036629697
Ttc21b	0.0274041599588422	0.0359415984503565	0.030372181557298
Stk39	0.00141564874936781	0.0262757556425988	0
Cers6	0.55280437525982	0.641470567142644	0.510635183947383
Nostrin	0.193109885307338	0.173255392715837	0.17852044595757
Spc25	0.0358398287136013	0.0399788009249414	0.0489970048968003
Dhrs9	0.491352373029263	0.381533572159711	0.504847995741224
Bbs5	0.035516985161706	0.0403695204396912	0.0288915480671561
Fastkd1	0.0388931295647778	0.0399892321971307	0.0311815264212384
Ppig	0.911647151794365	0.865801970296184	0.798501377783056
Ccdc173	0.0158842098880972	0.0127624960230895	0.0063399829324963
Phospho2	0.166521251315274	0.1390497938768	0.161520658767816
Ssb	1.15503805960726	1.21362226070695	1.06089868342492
Mettl5	0.17410496477235	0.130344725436301	0.172015384326772
Ubr3	0.226942638304689	0.234916182411315	0.226366767239284
Gorasp2	0.523756245882656	0.672242974803699	0.497736763415262
Tlk1	0.632721212357728	0.648063395815187	0.594738972496277
Mettl8	0.0914053917508763	0.110656569755756	0.0674441742226874
Dcaf17	0.194407264524882	0.165916659938776	0.192793066806462
Dync1i2	1.77921522357029	1.76997252280025	1.64851055599096
Slc25a12	0.196499099004896	0.221233052821372	0.220716827098856
Hat1	0.257073910752871	0.257368028913241	0.281571904997219
Metap1d	0.116957793017883	0.113339971960856	0.087642000200555
Itga6	0.611238892967802	1.07631623636431	0.468785062847804
Pdk1	0.109806836317663	0.110330858513983	0.0793995080676112
Zak	0.34865612955466	0.3487667588919	0.367324559174686
Cdca7	0.0170499666818708	0.00774700639320988	0.00547315997415986
Sp3	0.382003271875022	0.350505830449427	0.356238221200395
Sp3os	0.226719423933808	0.19495014934577	0.238968533767498
Ola1	0.598448479612161	0.510173651507946	0.544563557156834
Cir1	0.384291811019681	0.331419656543122	0.395053641995708
Scrn3	0.0527691198129746	0.0952849919269612	0.0473975867215247
Gpr155	0.0628271045682514	0.0644747745394697	0.0384593648500851
Wipf1	0.730869111008125	0.886427298555333	0.660077425082988
Atf2	0.216023882475646	0.206926489952012	0.214866872157212
Atp5g3	2.46748309590513	3.02527427220346	2.2830400835138
Lnp	0.128650300824463	0.123755677631291	0.134537287844023
Mtx2	0.365458864983975	0.346418602571838	0.358428290453304
Hnrnpa3	2.00978389830585	1.78507253846802	1.76129018372977
Nfe2l2	2.28840522998437	2.77846593359184	1.948716845418
Gm13657	0.0231828736124517	0.0253035737707968	0.0243056269739901
Agps	0.36293008385707	0.36964348021429	0.319693781847211
Ttc30b	0.0203161087386956	0.0321753759190912	0.0158347417644824
Ttc30a1	0.025574978510514	0.0337540338666336	0.0281294529979692
Rbm45	0.0687938573378845	0.111636299409801	0.0665964779077466
Prkra	0.210271078809911	0.197413165930303	0.198817126556058
Fkbp7	0.0181450547597755	0.0191380930795336	0.0128778436466973
Plekha3	0.194585757841876	0.23007766472808	0.203385688860411
Sestd1	0.526913292696693	0.458154169376107	0.621050615420643
Cwc22	0.125673879918721	0.119609226711648	0.142442810659376
Gm14461	0.177007989071647	0.142624347555655	0.287382561445269
Ube2e3	0.410152376220856	0.338488992947734	0.367495632789464
Itga4	0.347022162095466	0.623278350993847	0.185887205326178
Cerkl	0.00994220745417656	0.0128303301355198	0.0106078771783934
Ssfa2	0.357586233060833	0.40255943644236	0.354621929738307
Dnajc10	0.336256686478404	0.381068459112716	0.35695983741974
Nckap1	0.00487843215741685	0.0185119119887618	0.00234806742697968
Dusp19	0.0643502463378794	0.0940552095644437	0.0732218475934274
Nup35	0.0610644699177604	0.0569678267375516	0.0635817128807569
Zc3h15	0.597197653713785	0.631106968850249	0.604466219443992
Itgav	0.404543603195794	0.388182049282469	0.295884716484668
Calcrl	0.0775516643547269	0.0849040700878476	0.0699737007054083
Tfpi	0.165123859899036	0.151348620135359	0.172441978075388
Gm13710	0.0227271064100036	0.0111191936742629	0.0239718861926501
Ctnnd1	0.368860204771446	0.448632956574811	0.304727698506404
2700094K13Rik	0.35182647763034	0.272803028995504	0.301190919215655
Tmx2	0.222286563180454	0.256710498633066	0.193575387177567
Med19	0.197237204377197	0.177290437020777	0.173397283112218
Zdhhc5	0.24620633265166	0.250409425045626	0.244629304713698
Clp1	0.0927861534016573	0.0781185302650457	0.0872522305595722
Ube2l6	0.158157829998734	0.152791519454466	0.158917858162804
Timm10	0.450254610853143	0.51203526061102	0.440547666434003
Slc43a3	0.0124769074779642	0.00397024655236159	0.0195121600881698
Ssrp1	0.508963020570754	0.553447191664376	0.463370782845714
Tnks1bp1	0.0417006877801306	0.0466867364631769	0.0405154894449058
Ptprj	0.577676420804267	0.63205300584594	0.393874570503952
Nup160	0.0668588824758971	0.0705059994903291	0.0642101717801766
Fnbp4	0.173438860876729	0.158107170853144	0.183187912953172
Mtch2	0.782960289497485	0.727007657436265	0.782898369808249
Ndufs3	1.00382643353641	0.875145810551553	1.02355825556561
Kbtbd4	0.0936534190572444	0.113877997410018	0.0993260338681011
Ptpmt1	0.949634903804264	0.847019041854785	0.994014604390038
Celf1	0.820530969957447	0.937114673935703	0.763342959113004
Rapsn	0.0282453307451346	0.00486958085364937	0.0193878141794154
Psmc3	1.23316645928394	1.14773430814606	1.17069122667004
Slc39a13	0.0997249074717584	0.120128801635421	0.0790843489848373
Spi1	3.23417691098754	2.93603874311169	3.05513682152599
Madd	0.206298131688068	0.226194371089046	0.141338377593392
Nr1h3	0.675676327507361	0.592298794777855	0.49865834233824
Acp2	1.04168714723739	1.09672138338714	0.780129541028518
Ddb2	0.0176916052032872	0.0110106970168605	0.0121687925838754
A330069E16Rik	0.0218308402780702	0.0287165970778968	0.0359336172630985
Arfgap2	0.286307578379082	0.297452789752464	0.251749752942457
1110051M20Rik	0.0774156523463048	0.0666730857353046	0.0820314076584641
Lrp4	0.0366989331635634	0.0239214659831076	0.0428909581096087
Ckap5	0.230916984007638	0.219039914967505	0.220376352363243
Zfp408	0.0281778616194161	0.0178453463557586	0.0264382296580563
Arhgap1	0.262075709558407	0.306012477573511	0.237135019752289
Atg13	0.225079007705125	0.19504733731646	0.237511799883147
Harbi1	0.0487864755207776	0.047406356891501	0.0455482287357609
Ambra1	0.139986283100798	0.146714384843246	0.122818170244268
Mdk	0.0278469680728637	0.0341823003929868	0.0160299870060112
Dgkz	0.842320865493673	0.811369277129093	0.725991682936529
Creb3l1	0.0907238637899507	0.162695767037553	0.0648704009701832
Phf21a	0.218158946751522	0.247568122600316	0.206109837045065
Pex16	0.179160102276474	0.195224036900799	0.168023826648971
Cry2	0.0328046496370986	0.036037746876907	0.0342158566730932
Slc35c1	0.122601069411088	0.157139647689806	0.129146615556859
Prdm11	0.00993238752204393	0.00711163934479915	0.0124378111616254
Cd82	0.342325633211995	0.230524051017751	0.40085871297365
Ext2	0.248732739945262	0.280609974898147	0.254914338179502
Accs	0.0742671158108733	0.0755286104211782	0.0485788298211625
Alkbh3	0.224264300762172	0.211774906314125	0.214434468281417
Hsd17b12	0.755003028390112	0.808309148989788	0.591675078288593
Ttc17	0.114705938696969	0.0976402086627482	0.0960230574945819
2810002D19Rik	0.0360216551578303	0.0227948937966292	0.0329653909352479
Api5	0.511690719139928	0.671555645806383	0.447647942149012
B230118H07Rik	0.201703964936207	0.178669886177344	0.177583118826753
Traf6	0.113875139481145	0.130437541498692	0.108081454666702
Prr5l	0.0572897740907927	0.0599592257169034	0.0528071394976952
Commd9	0.19461444439236	0.21211224516706	0.176655403948913
Ldlrad3	0.135804142077789	0.098474203839624	0.105103566427121
Trim44	0.274556884231519	0.306083643829479	0.240395855414862
Cd44	2.15194722948647	2.16370469801821	1.9690986311271
Pdhx	0.103301378563979	0.122490458852241	0.0787558900632096
Apip	0.350126442762509	0.335606540286711	0.347691821217864
Cat	0.947687836971017	1.48075495086022	0.812557022815228
Abtb2	0.0132441735432586	0.0358888650568632	0.0167776153471153
Nat10	0.0745824651374073	0.0833170408788905	0.0840493832138725
Caprin1	1.10155729713188	1.18048126708106	1.02417954642297
Lmo2	1.3624805928376	1.44926743414864	1.26663668091462
Fbxo3	0.283338634723566	0.371824081209754	0.285417268105498
Cd59b	0.00869454602792242	0.00928964357345553	0.0137093084239534
Cd59a	0.0474774079356039	0.0448819558829559	0.0367119170372509
Hipk3	0.375059677819281	0.499781393267079	0.367001328032658
Cstf3	0.130622923673036	0.131842832087786	0.0918538304040152
Tcp11l1	0.112330725188776	0.122786988998209	0.0936886060700619
Depdc7	0.0289188104567983	0.0196603630241708	0.0235176219727649
Qser1	0.099361781568126	0.11597474334185	0.10752613232568
Ccdc73	0.0564481359978272	0.0618927832341472	0.0401726640878365
Eif3m	1.53646644063429	1.25661807508424	1.68587707994501
Rcn1	0.0227030986719734	0.0630045110394332	0.0272461318082269
Elp4	0.0352799216780391	0.0376804273396518	0.0402858984081323
Immp1l	0.318018752708	0.300029310835774	0.328139849140766
Dnajc24	0.215547394783079	0.173778199960512	0.230250243415272
Arl14ep	0.111207614952267	0.121913267097002	0.0964392593878231
Mettl15	0.0212223011871673	0.0139436154607196	0.0265644620043393
Lin7c	0.324986716109479	0.343973335895407	0.345095260370985
Ccdc34	0.268949029442362	0.286767492230475	0.249918219510592
Nop10	1.45577763430395	1.49253941914573	1.32568633285895
Slc12a6	0.442078433203545	0.531104869941971	0.390472620244227
Emc4	0.588768885463384	0.495607669432311	0.661623302130962
Katnbl1	0.276561464791395	0.262867939062244	0.279011009279918
Emc7	1.43301723645363	1.42999045627519	1.4953818025115
Aven	0.102341142036615	0.0818173826706429	0.117449768041775
Fmn1	0.159041018609466	0.206251086261762	0.174525277142367
Arhgap11a	0.11619468718446	0.119188347108362	0.0954513011297708
Aqr	0.361628658367128	0.368735519371846	0.322417322470394
Zfp770	0.0400619541699293	0.043740013260879	0.0417085825500619
Dph6	0.155415195178037	0.173638320240029	0.135394689373535
BC052040	0.023683401202107	0.0206345626385466	0.0252876864441676
Spred1	0.256238854801501	0.342954161352251	0.175243550447692
Fam98b	0.239176275290349	0.325948771678575	0.220513189300954
Thbs1	0.160749721282956	0.51323575911355	0.0889442764574535
Gpr176	0.0203997624916286	0.0128849711583864	0.0196302293533373
Eif2ak4	0.0979873281763511	0.111872666186984	0.118865444779377
Srp14	3.31249955570024	3.29168932682173	3.54577550844234
Bmf	0.0400120600397264	0.0222225909232014	0.0386713756312794
Bub1b	0.0295748780316119	0.0104523228118362	0.0312645913647685
Plcb2	0.181858925924964	0.172458454980375	0.177439735337122
5430417L22Rik	0.0842408301943123	0.0990621799503972	0.0844993953982965
Knstrn	0.0227361828014102	0.0279237478993811	0.0219969203040655
Ivd	0.19783535620051	0.24039931788232	0.220655611971315
Bahd1	0.183488613262817	0.241912265434036	0.151696763775018
Chst14	0.122149023172342	0.12352321415045	0.106865841559152
Ccdc32	0.213220152424942	0.193483898053429	0.23263887809774
Rmdn3	0.109599147732927	0.142198689102208	0.102652077687334
Dnajc17	0.0672883684337699	0.0602027292254026	0.0686099140937689
Zfyve19	0.11728661027335	0.0981494024894482	0.126337211837535
Rhov	0.143074602695505	0.16499936841421	0.194919523620151
Vps18	0.441751332603521	0.462440435706457	0.408510360016788
Ino80	0.135079539250046	0.117871173479083	0.128597133991797
Chp1	0.448801383456753	0.572272189481193	0.480067462302197
1700020I14Rik	0.675286324241873	0.706432223858405	0.669563352455829
Ndufaf1	0.0830623296488131	0.0977416867081398	0.08775512113551
Rtf1	0.538937869547776	0.526437741217189	0.561679581880118
Rpap1	0.0730267808882462	0.0836083598027872	0.0860289412801489
Mga	0.302242225094386	0.36852330377798	0.283087748676168
Mapkbp1	0.0296086197699728	0.0402221833781732	0.0278217069159167
Ehd4	1.63935206738318	1.50491709824749	1.29500236642372
Vps39	0.188473877578847	0.241643747244824	0.178554299346719
Tmem87a	0.0712375469294705	0.0567495935035209	0.0735408150444277
Ganc	0.0825110136475639	0.0877228129398989	0.0988444129140912
Zfp106	0.610067258150944	0.69983694039408	0.506959440788636
Snap23	0.479686642094273	0.539477346272113	0.429410769766146
Lrrc57	0.0922784173260061	0.112811305282789	0.0947029810581713
Haus2	0.108555241043115	0.121221673075125	0.123591790796937
Stard9	0.209726792127536	0.234947470346671	0.145526326568364
Cdan1	0.046001177887354	0.0557732334134723	0.0445449983400598
Ttbk2	0.0492203428198806	0.0522435710671614	0.0413877351669416
Ubr1	0.133272650532615	0.14580275422004	0.121121647204462
Tmem62	0.0655255804496048	0.0389120535147942	0.0876677077868308
Ccndbp1	0.373912175694328	0.466352000270056	0.365427407279323
Lcmt2	0.0705462455155676	0.0670352006126457	0.0739809905645539
Adal	0.0278590515167319	0.0294501139009659	0.0333822079731339
Zscan29	0.114747221597233	0.124784018304234	0.107653289537595
Tubgcp4	0.248104499604718	0.198221141101377	0.239568694058703
Trp53bp1	0.0755705387102563	0.093277738510348	0.0624516627998694
Ppip5k1	0.0886616330863503	0.089727401818222	0.103458525420297
Pdia3	1.53652485310187	1.3705442134536	1.37443050570094
Serf2	13.1165328254772	13.0589690489147	12.2889784304076
Hypk	0.510945785205722	0.441429981999871	0.44129266816158
Mfap1b	0.18174858867645	0.193759823039524	0.170596621625894
Mfap1a	0.157933563420963	0.157969922920345	0.128500198589376
Wdr76	0.0381049994808511	0.0312207328566858	0.0344335769622811
Ctdspl2	0.130900812098232	0.111392746168245	0.147995778893381
Eif3j1	0.585016294115591	0.630489742631551	0.573948451209486
Spg11	0.163285649577629	0.180604590269137	0.13959984724402
B2m	38.4291669708486	35.2303388016011	40.0064443910037
Sord	0.364283988687164	0.441366303131834	0.438602173882478
Shf	0.0169503797425368	0.0213687031806781	0.0138575345074552
Slc28a2	0.161448911927741	0.217488302049057	0.132754292890468
Gatm	0.200006930636702	0.174112917179503	0.145895937961277
AA467197	0.127547188626214	0.409844011473309	0.146922673385525
Slc30a4	0.01990547942188	0.0859630205328152	0.0152242898314431
Bloc1s6	0.238840181514395	0.282770026163423	0.240675301815847
Sqrdl	0.361217579211936	0.362173103222184	0.315495761301417
Slc24a5	0.0285614317153965	0.013686469126353	0.0299416674296176
Myef2	0.0531714316406619	0.0816837081066723	0.0505808527962819
Dut	0.0775015083717651	0.109546134951588	0.0797123753774807
Cep152	0.0324356411720757	0.0314928631613337	0.0211856258753671
Shc4	0.00253256950982171	0.0101951280303133	0.00132224883321457
Eid1	0.488662171743606	0.526226001811366	0.2882457037936
Secisbp2l	0.468557624354491	0.496708552106605	0.381079026554008
Cops2	0.371917330444583	0.425427809450506	0.358932745514185
Galk2	0.502863344898322	0.581987579367244	0.487015410480019
Dtwd1	0.0656502296649905	0.0564037993420842	0.0722827239806971
Atp8b4	0.305098123448257	0.206429860248438	0.201153233224759
Gabpb1	0.0538654835698733	0.0657635737364212	0.0395674924756881
Gm27003	0.0103508419363967	0.0083153483045084	0.00378865672084165
Usp8	0.7088560280969	0.786796621331268	0.64498887696794
Usp50	0.253366254897102	0.29315819501954	0.267365894594412
Trpm7	0.417393062116491	0.459558067030985	0.379056416623121
Sppl2a	0.789789843825341	0.836197891085952	0.713865126459532
Ap4e1	0.0577292282038741	0.0457662669557477	0.0633869056850166
Blvra	1.4510527005742	1.2093009145373	1.357930995489
Ncaph	0.00927226488398583	0.00905734585092346	0.014389460387046
Itpripl1	0.0998349039328999	0.108300994268067	0.0838637133310214
1810024B03Rik	0.0604291698310902	0.0612380023844708	0.0564107603640574
Snrnp200	0.375847190009317	0.360350222569852	0.363372716242976
Ciao1	0.241981701595142	0.255137322470114	0.227599515495818
Tmem127	0.283682014613155	0.313277079490793	0.234851202375305
Stard7	0.181291601484972	0.222266700498966	0.168916956647908
Dusp2	0.101607126799105	0.0604720195130416	0.105298948423057
Fahd2a	0.100752625951618	0.1140227059208	0.0913861730467323
Zfp661	0.0110613255724969	0.013888424134588	0.00523771202736115
Mrps5	0.255312461218915	0.224909161903693	0.228504107983819
Nphp1	0.0410804316303248	0.0470500131109458	0.0410798535735512
1500011K16Rik	0.909395841174744	1.04769418209894	0.790453252615384
Bcl2l11	0.593880730151711	0.396738976113269	0.561160466816392
Gm14005	0.0479914079093122	0.0564173920244743	0.0326134070076409
Anapc1	0.303125051145072	0.30730533963885	0.263287168427403
Mertk	0.534339549575466	0.528183233375928	0.543766654960469
Tmem87b	0.396787938044945	0.381861687927516	0.430927931144046
Zc3h8	0.053809352426357	0.0661383735396684	0.0535154063564796
Gm10762	0.0164568017703057	0.0118537127375292	0.02359107923094
Zc3h6	0.0658480730847403	0.0588609381389309	0.0676102522750731
Ttl	0.0850897705736554	0.138434033440462	0.0956791187554244
Polr1b	0.0403528199428845	0.053701395507428	0.0424716100802462
Chchd5	0.262269338441686	0.283426314367783	0.257142692743828
Slc20a1	0.122121026512529	0.18572889372685	0.123513934884446
Il1a	0.0893026332973718	0.109820643951452	0.0916681371832169
Sirpa	8.61452283516754	11.0315724047926	7.1771850681568
Stk35	0.0619833673174197	0.0718545637428816	0.0532283970985513
Snrpb	1.7021723019889	1.74346403155077	1.70653021238725
Nop56	0.187685187375654	0.174242287843193	0.153397385063882
Idh3b	0.458827655836864	0.524622606464241	0.375728118269205
Pced1a	0.0519862360099341	0.0579040929483387	0.0410226446476147
Vps16	0.182148732959426	0.190084441645313	0.166387343739198
Ptpra	1.12497846487838	1.74782834932694	0.874236048534548
Mrps26	0.407122125895733	0.396574065637762	0.414607855628455
Ubox5	0.0250904722112491	0.0374373239119094	0.0320090620641988
Fastkd5	0.0278665230131172	0.034448456159501	0.0248362232392979
Lzts3	0.0037770350952111	0.0114587586599153	0.0100151383620934
Ddrgk1	1.51796466744107	1.26936592850276	1.56183569445571
Itpa	0.164100366030807	0.20368203446001	0.164085051812226
4930402H24Rik	0.203093572113107	0.210691199546787	0.206482691587376
A730017L22Rik	0.0203291322397516	0.0186865694233086	0.0229927697540953
Atrn	0.140555445451337	0.146514207636902	0.153293165695563
Adam33	0.0389301262820837	0.0243954056101342	0.0374677345523755
Siglec1	0.152357231227365	0.124362770521556	0.0961602791992653
1700037H04Rik	0.178712868759708	0.326091925442537	0.141555540097458
Spef1	0.0269204311349371	0.0366385407330519	0.033516826754944
Cenpb	1.58660657538228	1.49025407059204	1.54054144331765
Cdc25b	0.0570095636279191	0.0467410101815124	0.0537039637213784
Ap5s1	0.223338256066789	0.257130985568503	0.220312714303346
Mavs	0.135071193351807	0.14531540631775	0.137922613018228
Pank2	0.287059157985537	0.348745793912675	0.350217537973883
Rnf24	0.0136029165525961	0.0200557115770183	0.0108939769524202
Smox	0.0763440011575896	0.0755196780296652	0.064711669430117
Prnp	0.240135472632144	0.226154346613334	0.287870819952775
Rassf2	0.316184221967832	0.282596671652243	0.193780124909244
Slc23a2	0.309869192626679	0.343370007043804	0.308161947295538
Tmem230	0.469660588298313	0.480194748003517	0.511572590016873
Pcna	0.622019595674676	0.754755441382292	0.534628322407188
Cds2	0.416004027168669	0.479837598035187	0.429410172154029
Gpcpd1	0.388984837470182	0.401438818437472	0.461187159586122
1110034G24Rik	0.161856473064312	0.15217424769306	0.199201130550281
Trmt6	0.291943075084328	0.276271549485238	0.252772711864867
Mcm8	0.0140810681483078	0.0150035082575853	0.0124182415925973
Crls1	0.176820210741534	0.217989026085413	0.157071726529929
Bmp2	0.0908924783263438	0.114147490350737	0.0399853962652052
Tmx4	0.296181748905256	0.306601445538899	0.250425618557187
Plcb1	0.0388916926187293	0.0258006035267496	0.0324847672011407
Plcb4	0.00306727096499453	0.0203077399847597	0.00428487753824531
Mkks	0.445584208047833	0.446252451240048	0.465160913901503
Slx4ip	0.0579091506444086	0.0531471265213489	0.0428152447240124
Jag1	0.0382475556800738	0.0592048049362457	0.0349392080375314
Btbd3	0.0318736150424571	0.0600672412913493	0.0347665256691177
Tasp1	0.032052364676719	0.0251487968210009	0.0303308190183019
Esf1	0.413486363154868	0.365321315773927	0.4317319096549
Ndufaf5	0.0550089642912413	0.061648833741134	0.0511754293455901
Macrod2	0.020798549793525	0.0545271152752121	0.0186731942409567
Flrt3	0.00622570197691674	0.0157054860534476	0.00588509482055659
Kif16b	0.166081944040944	0.207861282107811	0.143146488596618
Snrpb2	0.774699530741343	0.926328550442786	0.698882403121997
Bfsp1	0.00195692174109208	0.0118586070261347	0.00131507708258566
Dstn	1.50009884292455	2.10394664114117	1.60772322894473
Rrbp1	3.11625112686808	2.46315245027418	2.91122121152981
Snx5	3.42843570812828	2.92306954038046	3.15414816287487
Mgme1	0.106063304583252	0.115571382871539	0.121968379365454
Csrp2bp	0.152712728774048	0.149893051210682	0.120093314628494
Polr3f	0.0830305986259032	0.0886202999305952	0.0849019142816332
Rbbp9	0.0856991002995164	0.103715407696134	0.0727594403916437
Sec23b	0.30123632737281	0.433318713464799	0.228829328246804
Gm561	0.350662852990333	0.343903210319325	0.338825955633464
Dtd1	0.0839708796849714	0.070182931107891	0.0740373878413
Rin2	0.628384429075155	1.09698572287005	0.420242465962738
Naa20	1.13472244434944	1.0656864296508	1.04037867466582
Crnkl1	0.200080949928809	0.186296688149237	0.178846154473847
Ralgapa2	0.176568286572557	0.38148584626146	0.117679268447573
Kiz	0.0728034395616881	0.0581322301538104	0.0873117037199202
Xrn2	0.511873675868843	0.456260369803266	0.497368657393133
Thbd	0.114179094243551	0.121814880996286	0.091672303658218
Cd93	3.09062171635028	2.31376153330662	2.78446002311509
Nxt1	0.211217497700833	0.198997989881861	0.195266584405015
Gzf1	0.165043904502515	0.184393945486186	0.164699141169524
Napb	0.0196985640642059	0.0315222237354367	0.00952434066098732
Cst3	23.1367335520467	22.3804542694003	26.2518714338766
Zfp120	0.180518256202048	0.20696307386745	0.135677788098119
Zfp937	0.00766799722873092	0.0048064108648436	0.0137706310176982
Zfp442	0.018879576486751	0.0189122352514221	0.0181783508820737
Apmap	0.145076107322297	0.170038847773328	0.13567446682881
Acss1	0.0676796420383814	0.0999017529685971	0.0562998994873889
Entpd6	0.0527730771373381	0.0511520846924141	0.0447622335660857
Pygb	0.159068342749422	0.151525527319508	0.1386610092046
Abhd12	1.97779923976463	1.92543970561809	1.72532411829888
Gins1	0.0334493132490066	0.0397101779962639	0.0204477843869079
Ninl	0.00271435599621359	0.0183441352654982	0
Nsfl1c	0.406632778266529	0.466060803632295	0.372221470098694
Fkbp1a	1.77473397135346	1.90491758698703	1.92368891270269
Psmf1	0.155495024821907	0.156294500259577	0.164272603706858
Fam110a	0.0504561143236704	0.049343580195331	0.0352906584382109
Srxn1	0.644890008754679	1.09278231085722	0.707060761874646
Csnk2a1	0.431788690548393	0.509065513663752	0.43680971334153
Tbc1d20	0.755502048015476	0.818310639934279	0.915403950214662
Rbck1	0.444879591217991	0.51506649109629	0.437717023563451
Trib3	0.0289290772256892	0.0423028549450283	0.0360666619804223
Zcchc3	0.0114842090876447	0.0196747679661413	0.00461598845953293
Rem1	0.00864373587610068	0.046146445287001	0.00873770579360706
H13	0.786428804437516	0.919838813926974	0.744761763804779
Id1	0.0599338158771868	0.0315315823777054	0.0106502578045885
Bcl2l1	0.521564446377424	0.955439480589229	0.393739936492702
Tpx2	0.0452724146160867	0.0533174458858821	0.0686430218996208
Pdrg1	0.229531625355468	0.237398803345602	0.206266489796853
Hck	0.620607781167706	0.407340159139481	0.53647641499682
Tm9sf4	0.471349488109323	0.528190639249435	0.573467486519334
Tspyl3	0.0242059422746572	0.0270054409984814	0.031533720632594
Plagl2	0.18309021831077	0.216402315958019	0.168542948478515
Pofut1	0.175082952352995	0.272644093128996	0.146211749289006
Kif3b	0.230890262239682	0.33272093802044	0.212269243664529
Asxl1	0.184969385747358	0.236284522948785	0.151298142355584
Nol4l	0.042794073023436	0.0486381718054489	0.0366500439823388
Commd7	0.535966219065682	0.528801358206206	0.429344755892437
Dnmt3b	0.0133092106602693	0.0125815747987889	0.0172997519742403
Mapre1	1.16246035576498	1.41423019092819	1.1542554491671
Cdk5rap1	0.0343847395164015	0.0273153334360409	0.0362985291169173
Snta1	0.0491968640936174	0.0679866532969376	0.0370207909270863
Cbfa2t2	0.080480011722903	0.065992592691536	0.0721669610198517
1700003F12Rik	0.0677449148470686	0.182748919239723	0.0752828022296465
E2f1	0.145772543725991	0.173899255736895	0.126787837688765
Pxmp4	0.102683388615474	0.0883436713700396	0.101072320825953
Zfp341	0.0088975435908954	0.00758935975148186	0.0167379682810612
Chmp4b	2.18846013556572	2.24366130494706	2.49196457097968
Raly	0.685225016809206	0.660015805082197	0.608718679661607
Eif2s2	2.23269812443883	2.48147817552571	2.0276610830593
Ahcy	0.0142082193996336	0.0162730955987394	0.016280171844152
Itch	0.48283331948049	0.516276960752464	0.437266706619858
Dynlrb1	1.60002147287121	1.74282625552747	1.47212176334845
Map1lc3a	0.474256339719112	0.526081359796673	0.53290175522305
Pigu	0.163899714299164	0.157683558744563	0.132810520192473
Trp53inp2	0.258918155692287	0.329658728580765	0.258329569945923
Ncoa6	0.290094485133772	0.354508291603798	0.284156466772126
Acss2	0.0370162572750372	0.0471885221653432	0.0275516604352875
Gss	0.0746121542680108	0.096037950883566	0.0667717603090359
Trpc4ap	0.581447165204824	0.687257712230962	0.51204175836305
Edem2	0.786409610928819	0.744418440901967	1.00967732615405
Procr	0.152237709784279	0.199367686320874	0.215610952434815
BC029722	0.286342482244915	0.301273164016919	0.259598689106887
Eif6	0.79777674236766	0.704746410076583	0.742994422277932
Uqcc1	0.107184093805844	0.112576503563432	0.107587459566525
Cep250	0.2371537892979	0.226836836765529	0.191829230367622
Ergic3	1.01730297988996	0.812685442851914	1.09271308996369
Rbm12	0.119621223041147	0.157361030509187	0.118630524549713
Nfs1	0.20567559218597	0.215931645635354	0.175637439744918
Romo1	2.69310157708217	3.06921539023378	2.86173010769441
Rbm39	2.11866773907384	1.84500739983102	2.15612264025213
Phf20	0.369525823915596	0.391279609469621	0.344477660190994
Scand1	2.72519760153397	2.23335071972495	2.66531594760693
Cnbd2	0.0140963534772309	0.0142029920105424	0.0136012729385643
Epb4.1l1	0.292069665771321	0.427375901036553	0.343241352021093
Aar2	0.170290520506594	0.259812318969555	0.140888526582184
Dlgap4	0.413610594007391	0.500052942324512	0.414809023502261
5430405H02Rik	0.0537105654255627	0.0492011737384998	0.0600906777372795
4930518I15Rik	0.0193276053315105	0.0181918078600962	0.0208102701420431
1110008F13Rik	1.86191571482109	1.64210057061017	1.71273805272906
Ndrg3	0.255196610955306	0.276486333242205	0.272880184415581
Dsn1	0.00803853445961003	0.0126979707617307	0.00847360979600191
Soga1	0.0685529689086078	0.0837381097935728	0.0719141661333275
Samhd1	1.17405626040882	1.15648067244568	1.02660668295909
Rbl1	0.0840761123412348	0.0861888644162422	0.0782388223290568
Rpn2	1.42341681643159	1.80581204354948	1.23650213655609
Manbal	0.286691685989568	0.294639255894196	0.345585665541688
Src	0.0240503833535144	0.068192024020097	0.0387248255475166
Gm14286	0.0144379462091559	0.0140243764917438	0.0145412275397805
Blcap	0.172502751470182	0.318141823183903	0.18196557183814
Ctnnbl1	0.193047204052919	0.174843564356259	0.162938818390243
Tti1	0.0688691857507644	0.0683067489938675	0.0704915376835598
Rprd1b	0.157453617657942	0.152722389150842	0.157776234869078
Tgm2	0.380166381561663	0.576791960164448	0.298439782023622
Lbp	0.0186705774682742	0.0281255664750453	0.0243477712263922
9430008C03Rik	0.0396547766400752	0.0393224671112518	0.0442701700848972
Snhg11	0.00123622091173536	0.0293445386693154	0.0029922278378027
Ralgapb	0.184096866186242	0.194692723226456	0.176028690072316
Actr5	0.0642533259546186	0.0638591659455361	0.0553437105254098
Dhx35	0.0514759561004446	0.0538868755076024	0.0564934311920323
Mafb	2.98014353331675	3.37247997383445	1.90914496275182
Top1	1.08599351202186	1.01753797883322	0.823761784290628
Plcg1	0.0335977700937711	0.0469422401579114	0.0489710782653982
Zhx3	0.0373905166230245	0.0441318465179506	0.0366642848756818
Chd6	0.162508510705293	0.151191221887405	0.129613632323528
Srsf6	0.620637779346717	0.680828692126352	0.580760627845575
Ift52	0.254013169887215	0.298041127840507	0.238719776489466
Tox2	0.000938301436615301	0.128020130652694	0
Oser1	0.303654671177136	0.346374793027274	0.316539262139057
RP23-117O11.4	0.0563951509170553	0.0553359912680359	0.0476509500624164
Fitm2	0.0279553254281929	0.032755371090992	0.0292789177828506
Ttpal	0.0824445671285206	0.102104009857677	0.0957053835425802
Serinc3	1.45045891114392	1.36079939460656	1.37646912497194
Pkig	0.776939167761593	0.694347127693545	0.83707936212105
Ada	0.0293823470964534	0.0209986076435043	0.0176880248294376
Ywhab	2.33592693605752	2.47448536997767	2.18585465596989
Tomm34	0.298845650854845	0.335672148751485	0.26438879250685
Stk4	0.486014577948414	0.525347841413736	0.44473746676363
Slpi	1.9403129926719	4.69779562273889	1.06113689213411
Sdc4	0.273542123576843	0.167525002802033	0.215148730895782
Sys1	0.902753543293515	0.809921411228179	0.89754402647155
Pigt	0.59819678321059	0.768885263601884	0.551152488116391
Dnttip1	0.214002302424828	0.197745608445296	0.203329304745775
Snx21	0.100266715890143	0.105517144145864	0.0885326762540286
Acot8	0.153646715577591	0.154458224246784	0.135898302063901
Zswim3	0.0250875298099698	0.0275780870723552	0.0241932818579075
Zswim1	0.0628657252795305	0.0807285335849145	0.068123978750731
Neurl2	0.239237897070786	0.272603460140438	0.240546372327708
Ctsa	8.20731216493266	8.30154063543668	8.06230393832969
Pltp	1.55466011299111	2.92017963211442	1.06814603935713
Pcif1	0.42566034055527	0.341813825792081	0.405891830561931
Zfp335	0.0576314317337536	0.0633834062798656	0.0407745005609616
Mmp9	0.0181018566243555	0.0513352068307114	0.00648745828885266
Ncoa5	0.110722677387669	0.154933584703707	0.0906961152283819
Cd40	0.0505001703976444	0.0955547661601977	0.0110164193565367
Slc35c2	0.335802783815339	0.306686288357642	0.279696848127472
Elmo2	0.257351660477918	0.309772436789233	0.260401984514507
2810408M09Rik	0.0586462681054482	0.0580384023011461	0.0498269703231482
Zmynd8	0.426646374439573	0.554524576937879	0.379492972897314
Ncoa3	0.485228308178166	0.453666942665625	0.362736641243793
Sulf2	0.401028895969967	0.313743894094026	0.409899387732936
5031425F14Rik	0.0402342283010681	0.0398537410865934	0.0514573252971531
Prex1	0.418318334035644	0.419914493917588	0.352801190038283
Trp53rk	0.0571530000126321	0.0452195073735619	0.0458643524318781
Arfgef2	0.361769470081955	0.378396464102307	0.385731580475604
Cse1l	0.161478871232929	0.215305107786843	0.13933052861664
Stau1	0.177227849703135	0.216918405105968	0.154963523120503
Ddx27	0.201052833217344	0.169516133000646	0.175585986540448
Znfx1	0.44034045147292	0.481516667421439	0.368103345503974
1500012F01Rik	0.365671431085359	0.413351074749946	0.324857833527044
Ptgis	0.00572366980758708	0.418820361735715	0.00429973041929315
B4galt5	1.10058112509351	1.13031660740008	1.34616720279531
Slc9a8	0.147582846684517	0.153593843102761	0.14355012165322
Spata2	0.131047974912949	0.176168486410352	0.132584983458213
Rnf114	0.306678032634623	0.377281089076927	0.280973191551353
Ube2v1	0.0161251334366285	0.0241355567993516	0.0163008602698266
Tmem189	2.11314165274196	3.41047462610014	2.30456310091932
Cebpb	3.34739532622619	3.84571938907696	3.84487113586478
A530013C23Rik	0.0234045169562096	0.0339830125625874	0.0270517604253015
Ptpn1	1.89825524104407	1.74129643962288	1.67384722953038
Fam65c	0.0143463645830484	0.0328002642905853	0.012532588935667
Adnp	0.022365094775906	0.0189085883108422	0.0100022727495035
Dpm1	0.184556833551776	0.138372235735211	0.205659471686105
Mocs3	0.0498683332236122	0.0486114608104079	0.0610765879537996
Nfatc2	0.0442809701654793	0.034156809565572	0.0173300021494175
Zfp64	0.0691265568189309	0.0657251351962229	0.0701141332296105
Zfp217	0.155149086461602	0.151985711241371	0.111639557323895
Pfdn4	0.260507051741581	0.308337092982156	0.227033696698622
Fam210b	0.0754246213499105	0.0818135140751663	0.0732140199860549
Aurka	0.00944208501471264	0.0154976687494591	0.00353548441085722
Cstf1	0.105338149105016	0.0954896780427071	0.103619548326326
Cass4	0.00125801344244891	0.0141022710952044	0
Rtfdc1	1.09122402571917	1.04974208290878	1.13397311302878
Rae1	0.20786967295378	0.23623297352441	0.183323946849368
Rbm38	0.0425317621251301	0.0377482836181067	0.0360398769623822
Zbp1	0.133054726691221	0.0887723498439431	0.129327820474922
Pmepa1	0.00244168622856206	0.0342242916896963	0
Rab22a	0.458192124676246	0.522726630859189	0.451695273096339
Vapb	1.10092976480088	1.26325077407134	1.16531130716749
Stx16	0.280572141567888	0.241925581798881	0.25824187947649
Npepl1	0.33790354454692	0.319111910168806	0.328520341468543
Gnas	8.8191870687506	9.16523307659552	9.14806480782647
Gm20721	0.0118191484179107	0.00757825254886325	0.0109143912417979
Nelfcd	0.0914968116912792	0.094822879569179	0.0826897907309514
Ctsz	21.2836075055136	17.9888475952203	23.3988247334819
Atp5e	10.1708393175906	9.48548628314097	9.87208030502567
Slmo2	0.341682103633453	0.386101962780565	0.330539846344358
Gm4631	0.0227729661677352	0.0196622974634517	0.0160517354389508
Gm6710	0.0269900582487279	0.0363665277541466	0.0349704951451439
Gm14305	0.0417727751887014	0.0541417948255692	0.0369820810855471
Gm14295	0.024438133238311	0.0283870069582304	0.0278136854907292
Gm14296	0.0266025306424761	0.0445655843149356	0.0248305612873378
Gm14410	0.00475173782015006	0.00489274450864048	0.012731467083304
Gm14403	0.0133551010535437	0.0193326626018444	0.0108737700672996
Gm14325	0.022694665971386	0.0215120678814424	0.021423268331111
Gm14326	0.0285381075907146	0.0342425134866359	0.0268724364603012
Etohi1	0.020604236215424	0.0133307750848411	0.0241311314216379
Zfp931	0.0749434902084324	0.0814481790385316	0.0874871578024137
Ppp1r3d	0.0129510564923563	0.0222181289671299	0.0113940869023591
Fam217b	0.0603756286764966	0.0928344183148516	0.0563559018450152
Taf4a	0.107704040122485	0.131873801630932	0.080947556272589
4921531C22Rik	0.0340432516365399	0.0273003690636872	0.0297864408847492
Lsm14b	0.113379696445976	0.164482204345662	0.105621989173933
Psma7	2.72274263493656	2.65864375233578	2.48118139815977
Ss18l1	0.0195419120104475	0.0186620263524611	0.0132727897205483
Mtg2	0.0868066100851574	0.0475254909160981	0.081777399961975
Osbpl2	0.107842391938082	0.132794948189324	0.101017112473195
Adrm1	0.515744755914928	0.565095571438729	0.519204270170033
Rps21	23.7737333211487	23.7441081680425	23.5566594312127
Cables2	0.0849160330577288	0.0917218914871577	0.086107511837991
Mrgbp	0.117834997168887	0.12736185685146	0.114573538660374
Ogfr	0.296767197707073	0.338567446680621	0.285522462445061
Dido1	0.22692674249587	0.202952096836419	0.22735159398767
Gid8	0.256579011238296	0.27211622605351	0.208059877367485
Slc17a9	0.028900537075395	0.0258951337671483	0.0220394926124569
Ythdf1	0.305517239990738	0.423534475759141	0.330783379111992
Arfgap1	0.167088024177419	0.182818327423612	0.180153632168967
Eef1a2	0.0318906613474786	0.0763823224062141	0.0649974297400869
Ppdpf	0.787683843582166	0.719575215367472	0.777485750708476
Helz2	0.0878594319867782	0.0735527317382317	0.0727675032852835
Gmeb2	0.0744067409656536	0.0872874019805594	0.0711060196844168
Rtel1	0.0277574586516471	0.0349793679945614	0.0120317625218691
Arfrp1	0.283424397857683	0.28175917906082	0.298485531901609
Zgpat	0.107913351917642	0.0883037809587439	0.128716590538875
Tpd52l2	0.480386304124656	0.415431457949329	0.450383750773014
Dnajc5	0.805778429613519	0.883063079168667	0.791868903914413
Uckl1	0.2527156533602	0.255183037315563	0.218266370232303
Znf512b	0.0367032729751572	0.0466856075799991	0.0394296411145719
Prpf6	0.220283803730317	0.20779562124742	0.229398269343147
Samd10	0.0361804828139512	0.0533978623745011	0.0308493238251019
Tcea2	0.0125565495598344	0.00801390976805444	0.0087762830697671
Rgs19	0.51986470678435	0.504651466553259	0.45353726454182
Pcmtd2	0.14687981852531	0.155503179332407	0.158412725872994
Polr3k	0.245482962912794	0.267285723271705	0.244369175671687
Clcn5	0.26130192626948	0.306520787447391	0.222653050681069
Usp27x	0.0131743895365344	0.018133980407687	0.0157037806999361
2010204K13Rik	0.0500087698628151	0.070595123585842	0.0538278082170668
Ppp1r3f	0.00838662915380879	0.0197022344014547	0.0150696385821852
Ccdc22	0.229559685790224	0.293109749997446	0.184658792601797
Cacna1f	0.025664231086492	0.0341560511630636	0.0209593803122552
Syp	0.0108346793300564	0.0361047275756049	0.00936948053404189
Prickle3	0.0315690127117499	0.0275962651897572	0.0202410338023226
Plp2	0.442806111124782	0.44890491152419	0.402471464480276
Gpkow	0.0827012260848081	0.0813429403098977	0.0974856382297423
Wdr45	0.0980770442126386	0.119147914051907	0.0927129397558165
Praf2	0.121153376746144	0.0854232895062622	0.128658450844727
Tfe3	0.593463058053656	0.739273186565702	0.519826082785745
Gripap1	0.655311093169508	0.598675118841109	0.720185990707761
Otud5	0.25408877920826	0.276595481856508	0.243050660241345
Pim2	0.00923047522470016	0.0165444326749268	0.00839218188829616
Slc35a2	0.112765550695293	0.1196474570089	0.099819555357142
Pqbp1	0.231598924032218	0.277894251085983	0.175323253338013
Timm17b	0.340415043419261	0.294596700975823	0.292225051221824
Hdac6	0.041824567634814	0.04132651673975	0.0349264907822542
Suv39h1	0.0332385164878728	0.0404057251195155	0.030246732682959
Was	0.467936302345261	0.39123533714075	0.398014198226515
Wdr13	0.172737781716872	0.175921721649645	0.190800422304485
Rbm3	4.2835542047399	4.19443368639379	4.11615816294165
Tbc1d25	0.0253697355993652	0.0182904483670512	0.025668730902751
Ebp	0.623732775247513	0.405117236763945	0.664483309642572
Porcn	0.0134398376589729	0.00769912483578618	0.0156350657910931
Ftsj1	0.0604560901670711	0.0661805834934971	0.0434722725950504
B630019K06Rik	0.0128268299735952	0.0241777893843149	0.0168957327563163
Cybb	13.1191948127881	17.6215355039005	12.565604414794
Dynlt3	0.701695918019162	0.903663630479785	0.718580005179105
Rpgr	0.0259381578804984	0.0245391074539232	0.0264025020254444
Tspan7	0.0193853666307823	0.0160261272109657	0.0390392931555746
Mid1ip1	0.565878708098975	0.872473166651358	0.54459730354801
Bcor	0.124195052785126	0.131797755373536	0.125279249357528
Atp6ap2	1.89501495490034	2.11728440987147	1.98880890431296
1810030O07Rik	0.239331767749406	0.297936497581811	0.215408574364143
Med14	0.0734390880042566	0.0886655101689918	0.082042769182089
Usp9x	0.677427390825016	0.74770502122231	0.593472694910609
Ddx3x	1.12515553246753	1.54305242303719	1.0567437818815
Cask	0.0905059077705304	0.112382599105538	0.0658166473167138
Maoa	0.26997567114126	0.576199877820556	0.395999639793585
Maob	0.00680667997807198	0.00307081040259346	0.0115339667942791
Fundc1	0.229035992657884	0.268134230018913	0.234210027887126
Kdm6a	0.210255494115099	0.215138846566843	0.200649857190175
Gm14636	0.230698489695265	0.234790363490465	0.189410100523389
Gm26652	0.0189701346905367	0.00957665061604825	0.0215280823213936
Slc9a7	0.0148104289984358	0.0081850447660791	0.0164018901879088
Rp2h	0.257031445278552	0.252649206227593	0.203236527243359
Jade3	0.0209747121101614	0.0203172028850847	0.0195616360648646
Ndufb11	2.53250541847845	2.14933956470939	2.59485685876934
Rbm10	0.105373686618563	0.0998216520665202	0.0843406242224435
Uba1	0.788338218579247	0.99022123148777	0.684207114701019
Cdk16	0.163886897676898	0.211074139517908	0.165779157998217
Usp11	0.0187170552493041	0.0260960375566887	0.01268550594156
Araf	0.362307757110632	0.424815520403517	0.374740925192705
Syn1	0.0259977979124476	0.0466271233807995	0.0283005550225896
Timp1	0.0291976860023877	0.0757853495181358	0.0169888226009148
Cfp	0.888006617720559	1.2816671605403	0.424442041145967
Elk1	0.0856501056111689	0.0939523549015349	0.0802186232455739
Uxt	0.279622519338162	0.291062242694687	0.315081528544755
A230072C01Rik	0.0058105324493252	0.0101185988784299	0.00574728267786269
Zfp182	0.0447815750952661	0.0402762640395085	0.0439564070073752
Wdr44	0.138874794866291	0.132753214206381	0.124616866247756
Dock11	0.311982712169235	0.294214762298959	0.259973220113844
Il13ra1	0.180357007540647	0.191309639569364	0.196379597832564
Lonrf3	0.151238952695898	0.170983891661243	0.172330193729782
Pgrmc1	0.474100405077079	0.434255948178	0.481669360073986
Akap17b	0.0302519158607041	0.0259553397720257	0.0375360958058772
Slc25a43	0.0435639691889826	0.0418209253317612	0.0518498273322935
Slc25a5	4.36819042843023	4.0481254033817	4.17876041838994
C330007P06Rik	0.325180717123808	0.4023562196846	0.270453873128415
Ube2a	1.26381531554896	0.977818194265982	1.31170421347511
Nkrf	0.023944180127362	0.026101493979964	0.0244086965588627
Sept6	0.0494351258160496	0.0301923247548648	0.0602018564612673
Rpl39	25.9515848415773	24.0351650861356	24.7820777359506
Upf3b	0.193943597690914	0.183767049469099	0.17890654703595
Nkap	0.275606476982779	0.223756364520767	0.254078743772115
Ndufa1	3.66719317319983	3.23609231385052	4.25264712857251
Rnf113a1	0.0349183639388753	0.0225298495227854	0.0351709103904504
Zbtb33	0.0681992577144449	0.0730584366630073	0.0589288680837521
Lamp2	4.28403060514904	5.18264128755778	4.55718096365616
Cul4b	0.125807103376312	0.134686438846418	0.125631777593338
Mcts1	0.82766035696948	0.790296593058065	0.762476579049972
C1galt1c1	0.243951736944852	0.235038695125255	0.28874746940049
Thoc2	0.50569554371376	0.500875514069137	0.514381835397872
Xiap	0.717200694029269	0.765250790121071	0.732537121291891
Stag2	0.58849277896681	0.59502416237126	0.566588076891419
Ocrl	0.196277232251741	0.187914986473991	0.198163807039341
Sash3	0.249550755741254	0.197066250759218	0.249385198580998
Zdhhc9	0.303549211046804	0.329776831763514	0.301550619667275
Utp14a	0.273373740261581	0.237140137130298	0.246473388286937
Bcorl1	0.0506013726191473	0.0486952258267273	0.0708194632822868
Elf4	0.231970857897511	0.233159346133955	0.200936616687703
Aifm1	0.134323557673873	0.11474496217295	0.144205257386888
Zfp280c	0.03652239800393	0.0392786506863315	0.0488936598422662
Slc25a14	0.0483697539973425	0.0389003475510137	0.0438622673249008
Rbmx2	0.0866698759336939	0.0882949166408005	0.0727084318379985
Enox2	0.142208066799263	0.185409654053963	0.125233933427782
2610018G03Rik	0.018384664614885	0.00649185028318448	0.0154894988219621
Rap2c	0.292212423440877	0.332109913522605	0.240431986991708
Phf6	0.0785894404378339	0.0778103489485903	0.0723928605123336
Hprt	1.08445870904787	0.967195263066224	0.858462816349529
Fam122b	0.0401531101638707	0.0469050074787616	0.039374215484471
Mospd1	0.153576140687148	0.15967120129925	0.220466086555314
Cxx1a	0.100316415269954	0.147691783116474	0.0715399536714799
Cxx1b	0.0860490871214312	0.103557983501627	0.097354697988355
Xlr	0.0246605307219311	0.104157070426598	0.0370885391401276
3830403N18Rik	0.0469558047636251	0.047592296856296	0.0630722824026832
Zfp449	0.0102315172848189	0.0147614278404484	0.00247948996095362
Ddx26b	0.102433500370881	0.100850573833722	0.0798929499797918
Mmgt1	0.155736121420419	0.187697941392362	0.143467392397173
Slc9a6	0.110889596596058	0.134012893410288	0.110796176332066
Mtap7d3	0.028938317246128	0.0108618089369681	0.0203640537413976
Htatsf1	0.277376038329688	0.255560581695401	0.287032265755446
Arhgef6	0.27966878202853	0.307068371328303	0.267234887339331
Rbmx	0.0711935371440018	0.0652922084794828	0.0682638818229472
Atp11c	0.144918691779947	0.183512023490599	0.129514722845023
Fmr1	0.158518202247725	0.153854152682713	0.175946603684014
Gm14698	0.217627400991187	0.25568604313476	0.223120376768829
Ids	0.285298542676448	0.368992000987908	0.224092216518184
1110012L19Rik	0.157613980364236	0.17203771121453	0.166625387892593
BC023829	0.111638637438729	0.110609291849995	0.136675592681077
Mamld1	0.0320388459801622	0.0707830713836534	0.0306709963052341
Mtm1	0.341914307392227	0.386632844526914	0.371412810840639
Mtmr1	0.101253996541703	0.117898706031108	0.0909458010621212
Cd99l2	0.129494171515946	0.182664417010078	0.120034965316158
Vma21	0.877504081784055	1.09672468164923	0.747447560601792
Cetn2	0.422196739525536	0.381388337151147	0.4288788945267
Nsdhl	0.104061370592623	0.0989881651611909	0.106653026737014
Xlr4a	0.0147808604318795	0.0201739774402272	0.018416473501731
Xlr4b	0.0440638885886175	0.0573345249579983	0.0430181632586775
F8a	0.123287633597759	0.136393647232878	0.129100469879017
Zfp275	0.0908350733890361	0.0938081765710782	0.0647363826310283
Haus7	0.07656951282556	0.0640921720083815	0.0904578988937344
Dusp9	0.00986348842093847	0.01423122316988	0.0120896379283594
Slc6a8	1.22594167397836	1.37212658563216	1.53110443748755
Bcap31	2.16251787090582	1.84978442120362	2.9746763620838
Abcd1	0.311019617376982	0.289002296391262	0.309016728224333
Idh3g	0.501782622208942	0.508216126073287	0.466907250869158
Ssr4	3.32650704369044	2.71293717958697	3.25516421863735
L1cam	0.0165237307786202	0.0191471725545837	0.0156056949702812
Arhgap4	0.07899316096978	0.0471087618118477	0.0501359502672094
Naa10	0.166831585702513	0.114063738217468	0.139344872035978
Renbp	1.47345469810309	1.46692113438516	1.60297604154753
Hcfc1	0.229056222140345	0.234870908768294	0.181877688756176
Irak1	0.837270402287728	0.903743899594915	0.778045104592356
Mecp2	0.192960748251042	0.198456079830424	0.189697484554804
Flna	1.96732233315989	2.06366036474274	1.65138828038564
Emd	0.321142112659951	0.26306842919657	0.293341777350461
Rpl10	17.8658097937397	13.0968198957194	18.5419439022358
Dnase1l1	0.787223161454692	0.609426596593839	0.871969111403669
Taz	0.306624904798748	0.328120218956062	0.259048038766069
Atp6ap1	2.29540895559123	2.53945119654474	2.172623980127
Gdi1	0.200576614390403	0.244014900721347	0.220284908286327
Fam50a	0.888396706109998	0.695938174797931	1.04005375068618
Lage3	0.526305982691577	0.494180927102388	0.523388200469023
Ubl4	0.391502669103853	0.361280261621268	0.401719961993071
Slc10a3	0.0776339978425466	0.0759715633978709	0.0656101635494937
Fam3a	0.191616959904906	0.193159296020926	0.200507103205573
Ikbkg	0.157720584316213	0.183955574049845	0.142965807901226
G6pdx	0.573173572171491	0.630563253449951	0.600963702667203
Gab3	0.060177572937331	0.0622290942528099	0.0529021032486144
Dkc1	0.0673139045160174	0.0847926951795464	0.0608443723983895
Mpp1	1.79778688159567	1.7493977001179	1.73328506161177
Fundc2	1.1723613718021	1.17106587096487	1.23274851801062
Mtcp1	0.0559080738616979	0.0461584768736555	0.066794762391786
Brcc3	0.206177161350773	0.184842530714796	0.185810581553258
Vbp1	0.315141431723933	0.329528591489593	0.306959810892339
4933407K13Rik	0.0141932602828128	0.0109330842975898	0.00777541680082054
Pls3	0.0462878570868603	0.210375591551214	0.0522715743753859
Tbl1x	0.278627870544957	0.391972914622271	0.226758783541109
Prkx	0.488231880737212	0.553841806145056	0.550454398494438
Prrg1	0.0144003046827321	0.0100037689692635	0.00955317123937356
Tab3	0.0476428692363852	0.065848658282562	0.0457190534561595
Gyk	0.126453869431521	0.205029476513866	0.110417215128129
5430427O19Rik	0.0888365374006539	0.0741773599924615	0.0660238539035001
Pola1	0.0428399483609061	0.0476232754289388	0.0388434482684068
Pdk3	0.0831874496114014	0.0882957366794894	0.103612680825601
Zfx	0.227119078767531	0.250450188125482	0.209996098935469
Eif2s3x	0.614673561280198	0.823560036985223	0.602594130930503
Klhl15	0.0381225593450758	0.0320395468312785	0.0306066174603456
Apoo	0.0695398156426334	0.050221756147348	0.0842609398253815
Maged1	0.122194385755989	0.246906400173514	0.128218897921463
Gspt2	0.0289833936093233	0.0203284293049898	0.0344081162160447
Zxdb	0.0610379152556998	0.0562005491489226	0.0446693346444482
Amer1	0.0408211664347524	0.0298865170659093	0.0307226769376546
Zc4h2	0.0267641467676698	0.0373185387315375	0.0265409950870266
Las1l	0.121976395546414	0.130054048986393	0.120323618597407
Msn	3.10180583202027	3.68450031329534	2.85897162411777
F630028O10Rik	0.156911895690099	0.154707184225314	0.0320796590314941
Vsig4	0.0139699977232012	2.0327096117169	0.00611576346846566
Ophn1	0.144420352870841	0.0812946852512912	0.109864489286875
Yipf6	0.242854983343935	0.270506572318956	0.241690759582132
Stard8	0.251397115843522	0.336924583759137	0.204741010307933
Efnb1	0.0176394087101262	0.0207638921309567	0.0110987417364499
Pja1	0.150287458531735	0.174323013539214	0.13600382364858
Igbp1	0.501027080931637	0.459079649645003	0.460427146357603
Pdzd11	0.211372862890135	0.195323525993755	0.210276744977688
Dlg3	0.104757850191921	0.195719609224621	0.14306227807107
Snx12	0.642358479666625	0.675108065355301	0.666769485065773
Foxo4	0.0636914565690154	0.0715555995472216	0.0608915557564411
Il2rg	0.528198526717172	0.465455048039966	0.379643752290785
Med12	0.0197617881208692	0.016093206910816	0.0222140684683695
Zmym3	0.0728772155671615	0.0655470375621459	0.0767492604476098
Nono	0.720085395765609	0.81159831202129	0.712399084636789
Taf1	0.242230337700283	0.246011501773019	0.208063771763548
Ogt	1.28597816498587	1.47000528751764	1.20761653533667
Cxcr3	0.0152744352755223	0.00371880698391213	0.00744253575788883
Nhsl2	0.00961755284116297	0.0217713540745287	0.00735776245590817
Rgag4	0.0698629640531582	0.0710454284341506	0.046377209440692
Pin4	1.19780471615754	1.13070020725173	1.22789659682177
Rps4x	22.6987910299801	19.4338836944593	22.3548086471802
Hdac8	0.0320831634484356	0.0334333388541838	0.0240686194356213
Phka1	0.0272418196834464	0.0267239950346228	0.0289536502202168
Tsix	0.138194895373923	0.102775517944986	0.130633475708141
Xist	5.10312292643185	3.78707868043357	4.86016918937336
Jpx	0.0156951957035063	0.0147335949467289	0.0141297310821707
Ftx	0.0105446120213084	0.0076186078893786	0.0131724493571808
Rlim	0.295433480305805	0.323704036159953	0.250215029447571
Abcb7	0.205630219081188	0.191911309768892	0.176954621009803
Uprt	0.0170707382368891	0.0154192994663746	0.0128974431567204
5530601H04Rik	0.0859746942173788	0.0628099840220052	0.0774317922722038
Pbdc1	0.921181092657682	0.904226566156457	1.05507720367854
Magee1	0.0413791131569069	0.0530728320780731	0.0373485057024296
Atrx	0.77930752510831	0.76311042583802	0.770945470341256
Magt1	0.511361442483453	0.553515765130406	0.423338804801309
Cox7b	3.62287378266771	3.21194149518121	3.3575316230196
Atp7a	0.21583885609131	0.206263499922148	0.188679472492178
Tlr13	0.960774012789063	1.04777233057552	0.9266822993398
Pgk1	0.1030495100779	0.127709964192835	0.103290829796649
Taf9b	0.0361591629724296	0.0482558140647369	0.0534584210465523
Cysltr1	0.10380975040152	0.0961047983987251	0.0489898867998707
A630033H20Rik	0.2025035984077	0.210682082317382	0.180565094081991
2610002M06Rik	0.196006537348725	0.180208513444071	0.201053364536299
Brwd3	0.0805501410099165	0.0723212623177683	0.0707362490992015
2810403D21Rik	0.0373096811359423	0.0403653655502203	0.0254387355852705
Hmgn5	0.0754322682942887	0.0495708536022872	0.0707791580950018
Sh3bgrl	1.95558016337452	2.70577542446414	1.75026033096332
Gm6377	0.0357893314777808	0.0324322798952076	0.017579618979131
Apool	0.263200722752033	0.20965644947855	0.229852224654518
Chm	0.175614869714549	0.207327268192844	0.17052665941175
3110007F17Rik	0.0140818667834995	0.0250040804604634	0.00939143624890423
Diap2	0.639900542163454	0.753615098241879	0.667160205143029
Cstf2	0.0717347983065783	0.089335558467705	0.0587281534632816
Trmt2b	0.100588554234224	0.104851342911061	0.102018644980178
Btk	0.357717324171498	0.378019059197681	0.30675919952024
Rpl36a	10.6349683446118	10.944982321629	9.90135398229093
Gla	1.65432926790065	1.62282517038016	1.86829013146802
Hnrnph2	0.613558299781777	0.671847745861568	0.581352100322812
Armcx1	0.0127343284608828	0.00557305164195994	0.0306214309091783
Armcx3	0.251274962007407	0.291504951589825	0.224842805182396
Armcx2	0.00892851590012563	0.00994788009143433	0.0148752921295439
Zmat1	0.0303368499203054	0.0401117768325148	0.0274055409643112
Armcx5	0.047386621449887	0.0408678439989367	0.0693124262557431
Gprasp1	0.045607818558159	0.0445120881893055	0.0258695105111022
Tceal8	0.373581937178277	0.41676590464539	0.774501737704326
Bex1	0.108661974650666	0.100826234803217	26.9803182275825
Tceal7	0.00264981917854468	0.00486934100461075	1.41249191232682
Wbp5	0.883046251404583	0.996428682777065	11.6271012100808
Ngfrap1	0.2965361420562	0.181666449909578	1.50291250160639
Tceal1	0.0320196485604093	0.0307022709842836	0.0371432542873215
Morf4l2	0.924087577902794	1.22133432318118	0.842678615244027
Plp1	0.00595017758488493	0.00971710085257448	0.0103424496297527
Tmsb15b1	0.0187243545840829	0.0155026065590025	0.0150728097939126
Slc25a53	0.0204727719926065	0.0217249963362962	0.0215437526487247
Fam199x	0.102562698839227	0.127896654620191	0.0825022176184641
D330045A20Rik	0.00839055247831274	0.0362284268464761	0.00564575769866919
Rnf128	2.38184540589687	3.52518813987366	2.14918737507167
Tbc1d8b	0.032786143011993	0.0434483999026745	0.043267517215512
Gm15013	0.00891400629978809	0.0115136793211774	0.00828929245471075
Rbm41	0.0316857208932119	0.0175282231778435	0.0238973760923679
Prps1	0.10409253647484	0.144002288555426	0.0948237879487765
Tsc22d3	0.551575463250293	0.529569190211287	0.705988012525311
Psmd10	0.508364926636162	0.43236773217774	0.546101435982074
Atg4a	0.106718038071304	0.129622572056204	0.100590480563323
Col4a5	0.000872719890793607	0.0145845681037642	0.00227151418972192
Nxt2	0.122157730214144	0.12489071230018	0.108612832431346
Acsl4	0.419276199919468	0.878529318537587	0.405214103593739
Tmem164	0.461426657062103	0.593682651950279	0.482408882427092
Ammecr1	0.118290566326006	0.213751626506561	0.120183577449756
Alg13	0.0683893364936264	0.0609892962911432	0.0418094953513011
Amot	0.0128885167009876	0.00870280298343633	0.00896068569535626
Tmem29	0.136806663134972	0.131661545499521	0.115536056770597
Apex2	0.0355481606506629	0.032785625438496	0.047073790287447
Maged2	0.0828562801059307	0.0792226109878714	0.0854889121927173
Gnl3l	0.121877081105578	0.128368359708091	0.135867612130338
Tsr2	0.0512906469139728	0.0620725392248817	0.0363900185159371
Fam120c	0.0110428875832948	0.00748927083270458	0.00699774278475656
Phf8	0.149638671522131	0.152809255659673	0.147041142331314
Huwe1	0.529895401373276	0.574893528993175	0.488238824230141
Hsd17b10	0.800231681730124	0.78227428238069	0.748763765599962
Smc1a	0.525923455642274	0.457666343865881	0.502183038316316
Iqsec2	0.090161278781771	0.10955914689276	0.0683701851021679
Kdm5c	0.243281871094151	0.245466587751904	0.226240386100434
Kantr	0.0086325171626647	0.00380656891174519	0.0139824227397862
Tspyl2	0.0817048183888509	0.0963540526438595	0.0814684717826929
Mageh1	0.00559663856881128	0.0152017948781508	0.00559926208104563
Klf8	0.0227902412657106	0.0185910487567455	0.0213233143960931
Ubqln2	0.238795905869041	0.293544899676515	0.247866853388842
Kctd12b	0.200344192172011	0.237541141576114	0.203399519726477
2210013O21Rik	0.370953193621448	0.373929742930995	0.360327882434116
Sat1	4.46408534929581	4.75113006070438	4.4200292069693
Acot9	0.343394296741971	0.298705289245583	0.345965523391069
Prdx4	0.856243209734499	0.569102090137247	0.933379548780901
Ptchd1	0.00795105391976499	0.0153103647853721	0.0057030620704331
Sms	0.683096938603535	0.770991561046798	0.6345401817096
Mbtps2	0.175087535490043	0.196601733200077	0.194206112001406
Rps6ka3	0.624110719855264	0.826417027488183	0.599931703352813
Eif1ax	0.828501386602918	0.878200671656132	0.81906345731287
A830080D01Rik	0.0521893565594752	0.0474604085404547	0.0664427193288646
Sh3kbp1	0.830157276664985	1.05200592098483	0.740463320905051
Map3k15	0.021631564295046	0.0385813488215033	0.0315309821961959
Pdha1	0.327097102455726	0.331245229852914	0.277531496762873
Phka2	0.170457311798697	0.149559858743135	0.165434858386757
Reps2	0.101807176189224	0.146271059382609	0.112717943743263
Rbbp7	0.365190752885694	0.382700386742543	0.333383268579835
Txlng	0.0683772764082822	0.0553079557513604	0.0689401810548129
Syap1	0.171298721916152	0.14486335651241	0.176539609144383
Ctps2	0.355572750071113	0.315236306887756	0.356885357875464
Ap1s2	0.791515570816807	0.610643918760376	0.619608292558169
Zrsr2	0.273362241861444	0.227562754655931	0.292439446161958
Car5b	0.0420666736832286	0.0895494432254511	0.0447639351765974
Siah1b	0.012309485099646	0.015105397746465	0.0178025282458204
Bmx	0.00895215011660363	0.0101206209986592	0.00500179400137165
Pir	0.108057675868575	0.071224703883012	0.102473175795944
Piga	0.0254077349826796	0.0272431912436629	0.0226037387819241
Mospd2	0.42296045955031	0.484158259788734	0.323420821108279
Gemin8	0.0217940525799937	0.0251050187425539	0.0299993680749387
Ofd1	0.0756903241166704	0.0788931424995092	0.089354128731306
Trappc2	0.174307391688779	0.204269067836557	0.175792449528274
Rab9	0.598732670970074	0.525876767032506	0.703081298778623
Tceanc	0.0177872277638636	0.018554812738289	0.00616561422900442
Tmsb4x	109.18672733789	99.0540861707709	81.1042289739915
Tlr8	0.107483611374719	0.073414763560861	0.120625383114832
Tlr7	0.348650494047002	0.438704609201845	0.329170669782057
Prps2	0.142974661571127	0.182442027130132	0.146256445421212
Msl3	0.25352338889525	0.305488456287789	0.252021802765819
Arhgap6	0.329929694523979	0.688065286552826	0.360151495051272
Gm15261	0.0149895845188243	0.00827571785496078	0.0195312690608847
Hccs	0.14917056977893	0.183938124003318	0.16358587418139
Mid1	0.0551932079211335	0.0580639922119615	0.0358143346813059
G530011O06Rik	0.0393268659804249	0.0684623800758738	0.0264535633230302
Gm21887	0.00579159113551439	0.0175889850129355	0.00334279288236252
Pex2	0.263583149398844	0.24861237153944	0.297630656794814
Zc2hc1a	0.0839982367570797	0.0851431509549623	0.0934959282287621
Il7	0.00259254495033516	0.0153851261108224	0.00179651314056838
Hey1	0.0148758872147247	0.0207275900880571	0.017399505453045
Mrps28	0.395497739165727	0.349683461576547	0.377615087192757
Tpd52	2.44635187679949	2.33927097700021	2.01541569348112
Zbtb10	0.00709356491964479	0.0212907849134045	0.0117606892640844
Zfp704	0.526899540296831	0.398006321055626	0.589743589133399
Pag1	0.146452216023904	0.100789403250199	0.137729903274858
Fabp5	123.167524554271	67.6525928338932	141.598752897974
Fabp4	18.9810749272615	18.4656940245414	22.9672815666611
Impa1	0.33231913789197	0.323136373563993	0.320272481506764
Zfand1	0.104057642548043	0.0819832474130745	0.110998236094783
Snx16	0.228261156464114	0.208967145694447	0.204025531892049
Lrrcc1	0.207186982230849	0.176890043791637	0.247125598440047
E2f5	0.066674555517855	0.0774825100400032	0.0657872588055205
1810022K09Rik	0.313308036135796	0.276688144803969	0.320755183408757
Car13	0.158291093501126	0.138602988695449	0.184999304973153
Sirpb1b	0.0292569178984506	0.0187498044568583	0.0185854127269647
Sirpb1c	0.307320213462028	0.17004032522397	0.227646735141173
Gm5150	0.0195300625345083	0.0104041555924237	0.00894532328248933
Ythdf3	0.364296916033257	0.447227870016009	0.398743938862812
Armc1	0.284928034173712	0.314260588614309	0.245241231801078
Mtfr1	0.103030069610798	0.140004372305967	0.0807293061237843
Pde7a	0.0550971689185307	0.0641289724046253	0.0570446845689287
4632415L05Rik	0.0208826628706695	0.0100747846024911	0.0294500927947895
Cp	0.00345388566855492	0.0570034915750725	0.00183317720774114
Hps3	0.216418032168602	0.195616510086077	0.16621336902073
Hltf	0.189234394885369	0.184995580237086	0.163325678771316
Gyg	1.47396121051615	2.00968120965291	1.37728232468698
Tbl1xr1	0.563579921676238	0.744588571901997	0.560126850059308
Gm7536	0.250969908575284	0.210896222441279	0.277332069614069
Nceh1	3.0367365621803	2.94035128388778	3.36534647762102
Fndc3b	0.534378068065082	0.662510148197377	0.544920627651566
Pld1	0.0890667978903872	0.10830089937688	0.0838679050480233
Tnik	0.000228031854967655	0.0245605014874019	0
Eif5a2	0.033771080294196	0.0548045229637066	0.025218709641707
Rpl22l1	1.57289999960951	2.10448300999218	1.3765822296908
Mynn	0.0613113952003506	0.0778266671914527	0.0476755961523272
Sec62	1.60907601120203	1.36013091577401	1.73622496684423
Gpr160	0.0883646103605949	0.0565273774021827	0.0657183303612333
Phc3	0.227423272091512	0.25112872984642	0.246110447734511
Prkci	0.0826079084898102	0.102274224684146	0.0721673758323121
Skil	0.496095964788967	0.481645423612751	0.369879397314898
Zmat3	0.0779188146833616	0.1229528180549	0.0792214295565971
Pik3ca	0.419052316507169	0.431576038588068	0.411294633320473
Zfp639	0.0949249155954027	0.0868505768220992	0.0866058616604014
Mfn1	0.10322659264458	0.11982859228254	0.127545705572536
Gnb4	0.0289504822381059	0.0848722551731828	0.0317279163281229
Actl6a	0.252656646948074	0.271871466523931	0.211917612583676
Mrpl47	0.0942546350905573	0.100566349326484	0.104695506001911
Ndufb5	2.16430383202222	2.10791714923194	2.27240768789407
Ttc14	0.483391441014275	0.364754173794047	0.422269785580677
Fxr1	0.495460815853202	0.50574899216758	0.470688324959338
Dnajc19	1.13459669680038	1.02462248554501	1.09032724232358
Atp11b	0.157762003547512	0.14469358305456	0.13990755417653
Dcun1d1	0.322773397484958	0.325183716885023	0.278675394012948
Gm15952	0.027005610590422	0.0234033614440472	0.0226462983376324
Mccc1	0.100950319681067	0.111187636446569	0.0829112784190967
Acad9	0.111250514539414	0.104742855209883	0.114731438359802
D3Ertd254e	0.0474303584677538	0.0411063460367418	0.0429796255047087
Anxa5	10.3116463226485	9.72464262289806	11.0301308671503
Exosc9	0.200633132651883	0.196760980153082	0.191736069160947
Bbs7	0.050582709957558	0.0573450705081095	0.0455617328711793
4932438A13Rik	0.310156015105217	0.293656868667177	0.25289973432796
Cetn4	0.0133635230314926	0.0177794824654284	0.0141694112826663
Nudt6	0.0492196938035597	0.0384624372111693	0.0417143052490273
Spata5	0.0496943188153832	0.0464903557338034	0.0481732903414306
Ankrd50	0.0877386189934687	0.15443595284828	0.081641782728873
Intu	0.0311372314137705	0.0386242203912951	0.0362129726841038
Hspa4l	0.217993280556073	0.278534725150954	0.240718122865972
Plk4	0.0405362183761645	0.0330290328478296	0.0382632868530841
Mfsd8	0.0420891825675664	0.0554484196541646	0.0361180052314241
3110057O12Rik	0.0344131385498052	0.027110144700899	0.0353619646857499
6430590A07Rik	0.0233339369861711	0.00968825346714018	0.0187347668292948
Larp1b	0.0250777057926752	0.0288913216041496	0.0250497509779246
Pgrmc2	0.260375693479018	0.253070975242541	0.251494394205884
Jade1	0.0876244900847517	0.167286757322642	0.0600515544965478
Sclt1	0.0821128948073188	0.0550575184980181	0.0756066710959871
D3Ertd751e	0.0404990857226344	0.044400164889104	0.0310408286592323
Slc7a11	0.105391313134533	0.121423401098128	0.103675542288144
Ccrn4l	0.0636356161073526	0.0529971075939398	0.0619670983447842
Elf2	0.281578306300549	0.275098282943451	0.284761861758242
Ndufc1	3.17359888519956	3.23215524124391	3.04707282076971
Naa15	0.320522405216588	0.354622193917869	0.322318032799109
Rab33b	0.0705500560575597	0.0815722000355118	0.0713950481743448
Setd7	0.179955133151965	0.250162450961274	0.173020159909129
5031434O11Rik	0.00786459153596629	0.00680240235398107	0.0108013354590344
Mgst2	0.0828932205472432	0.0311432644727104	0.150119527071239
Maml3	0.0518909841179545	0.0318670376169991	0.0526086168818047
Foxo1	0.101155644212512	0.109249009695789	0.1251612951354
Cog6	0.152772788224619	0.171622976042124	0.16372340376754
Nhlrc3	0.279684733727934	0.330039071808003	0.287096011370522
Proser1	0.103099475710778	0.126847001925933	0.11187191135339
Ufm1	0.864908697317688	0.95924956830949	0.872129435090713
Supt20	0.0801030097541494	0.073478501846041	0.0691375285793049
Exosc8	0.281325669669788	0.233266628727999	0.240776276226632
Alg5	0.548950717665944	0.354597776357378	0.545574323587012
Rfxap	0.216078574132506	0.206269898108162	0.211322039468137
Spg20	0.229993617392798	0.233159076821653	0.230460385639444
Commd2	0.417297040989231	0.403463964872549	0.410264919729442
Rnf13	1.2910911756249	1.84550722214838	1.22637155010067
Pfn2	0.00776810676808748	0.0623888695468626	0.00215174315898375
Tsc22d2	0.139454406073568	0.174292889644169	0.134339352003039
Serp1	1.63314265454565	1.62232465974456	1.32436352592022
Eif2a	0.387306811715731	0.429303262624323	0.344431102604823
Selt	0.805346583367982	0.973701704488144	0.751451750252027
Siah2	0.0973675333413127	0.0945071436043334	0.0938743106661394
P2ry14	0.0761896715738042	0.106364928453501	0.0844597889589281
Mbnl1	2.53631928650437	2.82322862808531	2.1974802826373
P2ry1	0.0573079718951698	0.0544309266322532	0.0471337688665139
Rap2b	1.14217731989517	1.07366567272654	0.958372441470821
Dhx36	0.376665599666182	0.36935366957454	0.338085526016279
E130311K13Rik	0.0448632889065539	0.0468327076285606	0.0407601348415315
Slc33a1	0.14360351680699	0.169344940702937	0.151494389154125
Gmps	0.320724545331327	0.326339878189576	0.321148737058183
Ssr3	1.12587089830673	1.68420328402936	1.09408070883191
4931440P22Rik	0.0657541266970218	0.0532198156510504	0.0552420997115388
Tiparp	0.338571001426059	0.42558148137446	0.412526650309509
Lekr1	0.0380943477822105	0.0347729855811958	0.0424874123122706
Ccnl1	0.660346031125314	0.631663335209698	0.67855187376483
Rsrc1	0.35380920039947	0.338152751693586	0.361847987638661
Gfm1	0.162731808484811	0.184312619607647	0.171147875606026
Lxn	0.280116701449492	0.268764766501688	0.249535394796139
Rarres1	0.0160100186749486	0.00596434343597234	0.023058232197567
Mfsd1	1.28404662990509	1.41541968180757	1.106852017981
Ift80	0.0246611874160879	0.0254178587387371	0.0284690048395102
Smc4	0.245117504298882	0.224165422898875	0.251301712446834
Trim59	0.0114749631693292	0.00999117134184406	0.0110865650915297
Kpna4	0.478727477837517	0.563061977438667	0.342370886104039
B3galnt1	0.0506329264699699	0.102784647407463	0.0359259392461407
Nmd3	0.132932040819188	0.152873455185942	0.158908877002594
Pdcd10	1.16170163877625	1.01744013876062	1.18419574227604
Golim4	0.180839485724013	0.19399005671397	0.150358734814355
Rapgef2	0.117125262480754	0.151848971261235	0.0911591267180036
Fnip2	1.40976675949218	1.23721481368662	1.62455962259848
Ppid	0.208587685694113	0.21722708499248	0.199099619644932
Etfdh	0.116379782332036	0.117084013379697	0.102615288069082
4930579G24Rik	0.0154161284324595	0.0167479710654276	0.00800124287114203
Tmem144	0.0435709271453726	0.0588425575031161	0.0291636110947805
Fam198b	0.480454118689772	1.19659622996454	0.503939713898227
Pdgfc	0.0397251178195673	0.0352646886820565	0.0277848304396744
Ctso	0.352356681976632	0.375835918671968	0.35587900523903
Plrg1	0.13686012867799	0.169165014489143	0.101175686290412
Tlr2	0.324970183614718	0.262769251936526	0.267557009258348
D930015E06Rik	0.0942285344553134	0.105868035954295	0.092645118261074
Trim2	0.0141254045545696	0.0808803210167303	0.0104281538361167
Fhdc1	0.0234366280691317	0.0100003951608736	0.032605480099085
Arfip1	0.294941421087558	0.330016740004068	0.302381047711298
Tmem154	0.694538373552114	0.503401567146778	0.823178958168085
Fbxw7	0.369075483977722	0.456822294774808	0.437917679292922
Pet112	0.0689753760030911	0.0659684525252125	0.0659382209473737
Sh3d19	0.029713794442234	0.035629578232264	0.0387601710859183
Rps3a1	23.3810457944101	23.3078671658161	24.0768984811832
Lrba	0.0745987388507179	0.107283227642889	0.0624274817044175
Cd1d1	0.0438194453562512	0.0558975595516209	0.0608068370814771
Fcrls	0.0102541972281363	0.0244542582959282	0.00110856731863728
Cd5l	0.17164666981431	3.3387842592791	0.0486925110713281
[truncated: 8,876 more rows]
